# Supplementary material for: Influenza virus infection increases ACE2 expression and shedding in human small airway epithelial cells
Source: Eur Respir J. Author manuscript; Available in PMC 2021 Aug 20. (PMC8378143; doi:10.1183/13993003.03988-2020)
Supplement: Suppl data in Excel [file NIHMS1731913-supplement-Suppl_data_in_Excel.xlsx]

## Sheet: AT2
	p_val	avg_logFC	pct.1	pct.2	p_val_adj
SFTPC	0	1.24532	1	1	0
NPC2	0	1.14879	0.999	0.967	0
SFTA2	0	1.12093	0.998	0.817	0
DBI	0	1.03743	0.995	0.901	0
FABP5	0	0.991299	0.99	0.767	0
SERPINA1	0	0.966534	0.996	0.832	0
PLA2G1B	0	0.961374	0.94	0.356	0
CTSH	0	0.949715	0.999	0.968	0
PEBP4	0	0.922925	0.989	0.599	0
PGC	0	0.921273	0.976	0.658	0
RPS12	0	0.920448	1	0.995	0
NAPSA	0	0.902367	1	0.97	0
SFTPA1	0	0.888653	1	0.998	0
SFTPA2	0	0.83102	1	0.996	0
SFTPD	0	0.783008	0.999	0.842	0
NUPR1	0	0.754637	0.992	0.867	0
SLC25A5	0	0.749187	0.99	0.883	0
LAMP3	0	0.747849	0.995	0.73	0
CHI3L2	0	0.734986	0.796	0.368	0
RPS29	0	0.727577	0.999	0.984	0
MGST1	0	0.722287	0.995	0.92	0
GKN2	0	0.720779	0.925	0.378	0
SELENOP	0	0.711151	0.992	0.856	0
RPS27	0	0.692867	1	0.999	0
SDR16C5	0	0.689196	0.978	0.635	0
RPL12	0	0.680642	1	0.98	0
TPT1	0	0.672881	1	0.999	0
RPL14	0	0.671094	0.998	0.979	0
HOPX	0	0.656211	0.997	0.846	0
C4BPA	0	0.64916	0.986	0.657	0
RPL21	0	0.649066	1	0.988	0
RPL27	0	0.639587	0.998	0.957	0
SLC34A2	0	0.630843	0.999	0.905	0
BRI3	0	0.630797	0.992	0.944	0
RPS20	0	0.629999	0.997	0.973	0
EEF1B2	0	0.627578	0.993	0.945	0
RPL23A	0	0.611381	0.998	0.979	0
RPS15A	0	0.610331	0.998	0.977	0
C11orf96	0	0.609459	0.972	0.653	0
RPL37	0	0.609021	1	0.991	0
MSMO1	0	0.605663	0.953	0.71	0
RPS13	0	0.603153	0.999	0.968	0
FGGY	0	0.601434	0.963	0.559	0
RPL6	0	0.597911	0.998	0.976	0
RPL24	0	0.593594	0.997	0.972	0
RPS28	0	0.591964	1	0.994	0
RPL18A	0	0.58978	0.999	0.985	0
EEF1A1	0	0.588542	1	1	0
RPSA	0	0.58368	0.998	0.972	0
RPL10	0	0.576177	1	0.996	0
RPL5	0	0.574821	0.999	0.983	0
RPS6	0	0.573912	0.999	0.992	0
RPS14	0	0.570462	1	0.987	0
RPL32	0	0.568529	0.999	0.983	0
RPL9	0	0.56642	0.999	0.988	0
DCXR	0	0.566263	0.975	0.695	0
RPL7	0	0.565069	0.997	0.961	0
SFTPB	0	0.562687	1	1	0
RPS25	0	0.560577	0.997	0.98	0
RPL23	0	0.559911	0.999	0.976	0
BLVRB	0	0.558756	0.987	0.822	0
S100A14	0	0.558349	0.989	0.708	0
RPS10	0	0.555842	0.996	0.949	0
RPS4X	0	0.555278	0.999	0.984	0
RPS16	0	0.55473	0.999	0.99	0
MRPL14	0	0.553839	0.981	0.75	0
RPS2	0	0.550197	0.999	0.995	0
ERG28	0	0.527266	0.939	0.577	0
HHIP-AS1	0	0.52437	0.923	0.311	0
RPLP0	0	0.522953	0.998	0.978	0
RPL36A	0	0.521867	0.995	0.952	0
RPS3A	0	0.519447	0.999	0.983	0
S100A9	0	0.518888	0.787	0.377	0
RPS3	0	0.517587	1	0.992	0
RPL22	0	0.514193	0.997	0.966	0
RPL39	0	0.510955	0.998	0.974	0
RPL17	0	0.509938	0.983	0.845	0
RPL26	0	0.508872	0.997	0.963	0
RPL19	0	0.508503	1	0.987	0
CA2	0	0.508244	0.929	0.418	0
TMEM97	0	0.503517	0.893	0.452	0
NPM1	0	0.502866	0.994	0.936	0
RPL27A	0	0.499946	0.998	0.983	0
RPS17	0	0.496367	0.994	0.903	0
RPL35A	0	0.495386	0.999	0.976	0
RPL29	0	0.493014	0.999	0.979	0
RPS18	0	0.491794	0.999	0.995	0
RPS11	0	0.490937	0.999	0.985	0
RACK1	0	0.490004	0.999	0.988	0
SOD3	0	0.488657	0.921	0.46	0
RPL28	0	0.485637	0.999	0.995	0
RPL18	0	0.484487	0.999	0.989	0
RPL37A	0	0.479476	0.999	0.997	0
ACAT2	0	0.478525	0.85	0.452	0
RPL30	0	0.473834	1	0.989	0
RPS5	0	0.472671	0.999	0.977	0
RPL35	0	0.47181	0.998	0.98	0
RPL36	0	0.47138	0.999	0.984	0
MFSD2A	0	0.463518	0.986	0.641	0
RPL10A	0	0.463185	0.997	0.968	0
MID1IP1	0	0.462422	0.977	0.756	0
MALL	0	0.460637	0.981	0.688	0
RPL34	0	0.460188	0.999	0.989	0
CHI3L1	0	0.457377	0.771	0.385	0
RPS9	0	0.45686	0.999	0.99	0
TKT	0	0.456459	0.992	0.917	0
C2	0	0.455652	0.989	0.687	0
SEC61G	0	0.455121	0.967	0.765	0
SLC39A8	0	0.45453	0.99	0.664	0
NRGN	0	0.452882	0.957	0.453	0
AK1	0	0.451789	0.968	0.645	0
SCD	0	0.448858	0.992	0.745	0
NACA	0	0.448598	0.996	0.958	0
RPLP1	0	0.446548	1	0.998	0
RPL41	0	0.446321	1	0.999	0
RPL38	0	0.446221	0.997	0.965	0
RPS4Y1	0	0.439712	0.972	0.89	0
RPS23	0	0.435822	0.999	0.982	0
RPL13	0	0.433823	1	0.997	0
RPLP2	0	0.433677	1	0.99	0
ALPL	0	0.430958	0.974	0.595	0
TFPI	0	0.430189	0.941	0.753	0
RPL7A	0	0.430065	0.999	0.989	0
SFTA3	0	0.429838	0.992	0.814	0
RPL11	0	0.429611	1	0.995	0
FTL	0	0.429361	1	0.998	0
DRAM1	0	0.428324	0.989	0.723	0
CD63	0	0.427763	0.997	0.981	0
SLPI	0	0.427246	1	0.978	0
SPTSSA	0	0.426937	0.973	0.741	0
ENO1	0	0.426887	0.992	0.922	0
WIF1	0	0.426357	0.987	0.697	0
CPB2	0	0.423613	0.756	0.219	0
SLC25A6	0	0.421091	0.992	0.936	0
RPL8	0	0.419684	0.999	0.991	0
RPL4	0	0.419283	0.997	0.965	0
RPL15	0	0.419034	0.999	0.986	0
ZFAS1	0	0.41848	0.985	0.837	0
RASGRF1	0	0.416812	0.78	0.365	0
SELENBP1	0	0.414584	0.993	0.858	0
EIF3E	0	0.413527	0.978	0.842	0
ATP6V0E1	0	0.41256	0.984	0.857	0
RPS8	0	0.411558	0.999	0.991	0
RPS24	0	0.410914	0.999	0.99	0
CREG1	0	0.409832	0.938	0.629	0
LDHB	0	0.409825	0.991	0.897	0
NSA2	0	0.406108	0.962	0.691	0
GSTA4	0	0.404344	0.892	0.439	0
ARPC2	0	0.399867	0.986	0.915	0
POLR2C	0	0.399007	0.942	0.597	0
CHP1	0	0.397147	0.969	0.709	0
EBP	0	0.391307	0.888	0.57	0
PPA1	0	0.387589	0.986	0.874	0
OST4	0	0.385464	0.99	0.84	0
RBM3	0	0.383811	0.975	0.839	0
COX14	0	0.383737	0.964	0.717	0
CLDN18	0	0.381535	0.946	0.534	0
AP000357.2	0	0.37439	0.666	0.153	0
HHIP	0	0.368786	0.956	0.558	0
RPS27A	0	0.367666	0.999	0.987	0
CAT	0	0.366826	0.987	0.812	0
UQCR10	0	0.366163	0.989	0.846	0
AC116407.1	0	0.365078	0.829	0.291	0
MRPS15	0	0.36408	0.922	0.59	0
CNIH4	0	0.363288	0.925	0.608	0
ZNF385B	0	0.362522	0.939	0.45	0
ALOX15B	0	0.360403	0.859	0.391	0
PEBP1	0	0.359555	0.991	0.935	0
RPL31	0	0.35941	0.998	0.942	0
TMEM243	0	0.359071	0.945	0.635	0
CYB5A	0	0.358953	0.999	0.969	0
SARS	0	0.357958	0.936	0.695	0
UQCRQ	0	0.35485	0.987	0.847	0
RPL36AL	0	0.354721	0.988	0.877	0
MBIP	0	0.353505	0.973	0.704	0
CD44	0	0.35232	0.989	0.706	0
PID1	0	0.349847	0.869	0.338	0
AL162511.1	0	0.348839	0.752	0.222	0
PRDX6	0	0.348708	0.982	0.849	0
RPS15	0	0.343963	0.999	0.98	0
FAU	0	0.3435	0.998	0.981	0
ASAH1	0	0.342457	0.994	0.928	0
UBA52	0	0.341513	0.998	0.968	0
BEX2	0	0.33898	0.901	0.489	0
SSR3	0	0.338135	0.968	0.78	0
TOMM7	0	0.338012	0.988	0.897	0
AGPAT2	0	0.337895	0.978	0.759	0
ERP29	0	0.33722	0.988	0.896	0
MAOA	0	0.335457	0.961	0.73	0
SNHG7	0	0.335127	0.951	0.693	0
EIF1	0	0.334981	0.999	0.995	0
LGMN	0	0.334052	0.967	0.643	0
ECH1	0	0.333963	0.972	0.811	0
SSR2	0	0.333759	0.983	0.857	0
EIF3H	0	0.333098	0.971	0.736	0
CXCL17	0	0.331342	0.993	0.784	0
MACROD2	0	0.330345	0.898	0.496	0
VEPH1	0	0.330285	0.952	0.596	0
EPDR1	0	0.330184	0.915	0.47	0
LDHA	0	0.328474	0.977	0.797	0
MRPS36	0	0.326706	0.934	0.632	0
TOMM20	0	0.321308	0.976	0.848	0
NDUFA4	0	0.319764	0.994	0.886	0
C1orf21	0	0.319352	0.942	0.566	0
APRT	0	0.317969	0.968	0.789	0
LAPTM4B	0	0.3173	0.929	0.503	0
COX7C	0	0.314071	0.993	0.962	0
ZDHHC3	0	0.312226	0.892	0.539	0
PARM1	0	0.310187	0.943	0.477	0
TMEM163	0	0.309765	0.87	0.336	0
TXNDC17	0	0.307206	0.936	0.641	0
HSD17B4	0	0.299752	0.967	0.727	0
POLR1D	0	0.299428	0.96	0.765	0
CEBPA	0	0.297903	0.931	0.555	0
YBX1	0	0.297456	0.986	0.866	0
LPL	0	0.294983	0.851	0.402	0
PCBD1	0	0.293453	0.963	0.735	0
EEF1D	0	0.29242	0.996	0.953	0
SERPINF2	0	0.292161	0.744	0.329	0
ADI1	0	0.290656	0.968	0.736	0
CERS2	0	0.287671	0.954	0.691	0
DHRS7	0	0.28061	0.935	0.638	0
RNASE1	0	0.279738	0.995	0.821	0
CREB3L1	0	0.279092	0.892	0.48	0
KCNJ15	0	0.276305	0.926	0.46	0
HLA-DPA1	0	0.275729	0.984	0.773	0
CKS2	0	0.270437	0.776	0.329	0
CD302	0	0.268164	0.924	0.55	0
TCEAL8	0	0.265716	0.926	0.617	0
ETV5	0	0.264798	0.867	0.4	0
ETV1	0	0.264215	0.932	0.453	0
HSD17B6	0	0.263533	0.852	0.405	0
OAZ1	0	0.26346	0.997	0.962	0
SQOR	0	0.256199	0.905	0.547	0
ACSL1	4.58881e-308	0.297286	0.963	0.633	1.03551e-303
NDUFB11	1.13125e-307	0.284535	0.968	0.723	2.55278e-303
ACSL4	3.29257e-306	0.262752	0.945	0.552	7.43002e-302
TMEM141	1.31698e-305	0.262034	0.911	0.587	2.97189e-301
ESD	2.28474e-303	0.252888	0.94	0.662	5.15574e-299
SF3B5	6.25626e-303	0.289739	0.956	0.735	1.41179e-298
RWDD1	1.28756e-302	0.264513	0.914	0.598	2.90551e-298
AQP1	7.46761e-302	0.360034	0.927	0.605	1.68514e-297
RPS19	1.41177e-298	0.326749	0.998	0.992	3.18581e-294
RPL3	8.75694e-295	0.292532	0.999	0.995	1.97609e-290
SSR4	3.20324e-292	0.267995	0.987	0.856	7.22843e-288
CYBRD1	7.99325e-286	0.250741	0.866	0.465	1.80376e-281
GLO1	6.24105e-284	0.256216	0.931	0.648	1.40836e-279
COX6C	9.43239e-284	0.313434	0.984	0.858	2.12851e-279
SEC11A	6.77723e-283	0.289685	0.964	0.757	1.52935e-278
DHCR7	1.17821e-281	0.250317	0.859	0.476	2.65876e-277
MPST	1.70872e-281	0.258007	0.968	0.741	3.85589e-277
ACSS2	2.46929e-281	0.257238	0.931	0.574	5.5722e-277
FADS1	1.67038e-279	0.344224	0.914	0.589	3.76938e-275
SEC61B	8.11223e-275	0.316975	0.975	0.841	1.83061e-270
RPS7	1.11524e-273	0.313612	0.998	0.982	2.51665e-269
COX7A2L	4.1782e-271	0.268283	0.939	0.693	9.42852e-267
HNRNPA1	4.08056e-270	0.263252	0.994	0.964	9.2082e-266
ALKBH7	1.58386e-269	0.263551	0.94	0.707	3.57413e-265
FMO5	2.61249e-268	0.250857	0.89	0.53	5.89534e-264
UQCRB	2.33209e-267	0.281538	0.989	0.888	5.26258e-263
DDT	3.71259e-267	0.255636	0.973	0.818	8.37784e-263
BFAR	3.2159e-265	0.264482	0.897	0.612	7.257e-261
POLR2L	6.73197e-262	0.259906	0.992	0.901	1.51914e-257
CRTAC1	9.60799e-262	0.265022	0.931	0.541	2.16814e-257
MLPH	2.12823e-260	0.267474	0.987	0.787	4.80257e-256
EEF2	3.04081e-259	0.256271	0.998	0.979	6.86189e-255
ATP5MG	1.1182e-251	0.26043	0.987	0.907	2.52333e-247
FDPS	5.42712e-251	0.341153	0.967	0.819	1.22468e-246
PLA2G16	3.68885e-248	0.349571	0.931	0.719	8.32426e-244
UQCRH	4.73581e-248	0.261471	0.974	0.781	1.06868e-243
LPCAT1	2.59757e-247	0.287509	0.995	0.76	5.86168e-243
SLC25A3	3.02348e-246	0.277698	0.99	0.927	6.82278e-242
PMM1	1.51694e-244	0.279504	0.91	0.627	3.42313e-240
NUDT16	1.67718e-238	0.30145	0.826	0.55	3.78472e-234
FDFT1	3.22505e-236	0.272099	0.943	0.709	7.27765e-232
C12orf57	5.61717e-233	0.274313	0.967	0.78	1.26757e-228
C16orf89	2.50863e-232	0.253738	0.979	0.719	5.66097e-228
MPC1	4.29594e-232	0.251751	0.847	0.556	9.69421e-228
FAM177A1	3.65776e-229	0.305807	0.965	0.826	8.25411e-225
AQP3	5.98061e-226	0.258971	0.976	0.787	1.34959e-221
ORM1	7.28582e-226	0.523805	0.512	0.193	1.64412e-221
MUC1	1.40976e-218	0.285491	0.999	0.952	3.18126e-214
CPM	1.0465e-217	0.286568	0.985	0.704	2.36153e-213
PPIB	1.72355e-212	0.264375	0.983	0.894	3.88937e-208
HP	7.24215e-201	0.790622	0.479	0.196	1.63426e-196
TXNIP	1.0709e-199	0.283992	0.988	0.909	2.41659e-195
RPS26	2.49068e-195	0.288225	0.994	0.908	5.62047e-191
NNMT	3.2983e-187	0.349952	0.679	0.39	7.44293e-183
TCIM	5.63675e-184	0.335102	0.94	0.742	1.27199e-179
CITED2	3.72697e-172	0.299891	0.935	0.715	8.41029e-168
GADD45G	4.4436e-146	0.257993	0.86	0.615	1.00274e-141
RPL13A	3.94279e-136	0.323513	0.998	0.989	8.8973e-132
AREG	1.9147e-121	0.259049	0.664	0.406	4.32071e-117
EIF4EBP1	5.98154e-98	0.299069	0.552	0.365	1.34979e-93
AZGP1	1.28034e-91	0.307826	0.33	0.154	2.88922e-87
HBB	3.08995e-13	1.3388	0.097	0.139	6.97277e-09

## Sheet: AT1
	p_val	avg_logFC	pct.1	pct.2	p_val_adj
SPOCK2	0	2.13384	0.813	0.019	0
NCKAP5	0	1.63295	0.8	0.047	0
COL12A1	0	1.19209	0.807	0.048	0
MYRF	0	1.10948	0.793	0.026	0
MAP2	0	1.08607	0.787	0.026	0
SLC1A1	0	0.997429	0.773	0.049	0
PKDCC	0	0.85973	0.733	0.018	0
UPK3B	0	0.655083	0.533	0.017	0
ABCA8	0	0.617419	0.56	0.022	0
GRK5	0	0.613248	0.573	0.016	0
ITLN2	0	0.557702	0.4	0.004	0
PLCXD2	0	0.523577	0.473	0.006	0
PXDN	0	0.497597	0.547	0.018	0
FAM167A	0	0.478616	0.54	0.015	0
SEMA6D	0	0.455426	0.467	0.009	0
ST6GALNAC5	0	0.443533	0.507	0.003	0
BDNF	0	0.442986	0.48	0.002	0
CNTN6	0	0.386903	0.427	0.012	0
MGAT3	0	0.358263	0.453	0.011	0
MDGA1	0	0.336825	0.293	0.005	0
MATN3	0	0.333244	0.393	0.006	0
FZD2	0	0.279509	0.367	0.007	0
SERTM1	0	0.259195	0.28	0.002	0
WNT7A	0	0.250131	0.333	0.002	0
NTM	1.57281e-304	2.76221	0.567	0.026	3.54921e-300
NEXN	4.57779e-302	0.931604	0.707	0.043	1.03302e-297
UNC13D	4.5061e-288	0.820531	0.7	0.046	1.01685e-283
PHLDB2	3.10403e-275	1.10029	0.8	0.065	7.00455e-271
COL4A1	1.01372e-272	0.507044	0.507	0.022	2.28757e-268
WNT3A	3.81394e-268	0.265211	0.287	0.006	8.60655e-264
SH3RF2	3.04285e-267	0.302547	0.42	0.015	6.86649e-263
KHDRBS2	3.75215e-265	0.556673	0.507	0.024	8.4671e-261
TUBB6	2.65046e-264	0.663142	0.7	0.048	5.98102e-260
RTKN2	8.58316e-263	2.79585	0.873	0.09	1.93688e-258
CCDC85A	7.6063e-256	0.256152	0.327	0.009	1.71644e-251
SBSPON	1.41735e-250	0.291721	0.367	0.012	3.19839e-246
COL4A2	7.08753e-243	0.846384	0.687	0.052	1.59937e-238
ANKRD1	4.44479e-240	2.25974	0.493	0.026	1.00301e-235
EFR3B	1.64723e-237	0.386032	0.467	0.022	3.71715e-233
FSTL3	5.24123e-231	1.1126	0.827	0.089	1.18274e-226
AC027288.3	3.78273e-230	0.380833	0.54	0.032	8.53611e-226
SCEL	2.69189e-227	1.93123	0.973	0.142	6.07452e-223
CLIC5	3.29931e-220	1.98956	0.953	0.139	7.44523e-216
KCNT2	8.40822e-219	0.333493	0.293	0.008	1.8974e-214
PLEKHO1	1.90392e-212	0.639599	0.547	0.037	4.29639e-208
DIAPH3	4.48642e-206	0.496034	0.54	0.036	1.01241e-201
HEG1	8.84129e-200	0.647208	0.667	0.059	1.99513e-195
LRRN4	2.12271e-195	0.430144	0.447	0.026	4.79011e-191
AC245041.2	7.94275e-194	0.510442	0.553	0.041	1.79236e-189
PDPN	6.37848e-189	0.667743	0.713	0.074	1.43937e-184
CDKN2B	1.51099e-186	0.752187	0.7	0.074	3.4097e-182
PRR5L	1.60924e-186	0.297021	0.387	0.019	3.63142e-182
SCD5	4.50112e-186	0.871528	0.753	0.088	1.01572e-181
RBP1	5.3791e-184	0.495106	0.52	0.038	1.21385e-179
C2orf54	3.03989e-179	0.637206	0.673	0.069	6.85981e-175
SEMA3B	5.47223e-179	1.18731	0.913	0.152	1.23486e-174
TIMP3	2.81115e-177	1.57285	0.733	0.084	6.34364e-173
SNX22	6.24116e-171	0.428541	0.513	0.04	1.40838e-166
DST	5.5395e-162	2.06401	0.867	0.149	1.25004e-157
TTLL7	6.34549e-161	0.913556	0.733	0.093	1.43192e-156
SEMA5A	4.37927e-159	1.05953	0.8	0.124	9.88226e-155
MMP23B	1.22534e-155	0.390273	0.453	0.034	2.7651e-151
ARHGEF26	1.66524e-154	1.52382	0.913	0.195	3.75777e-150
IL32	4.98665e-153	1.21803	0.82	0.136	1.12529e-148
GAS6	3.95321e-144	1.31886	0.887	0.181	8.92082e-140
LIN7A	9.68848e-143	0.472844	0.533	0.054	2.1863e-138
B3GALNT1	3.05972e-136	0.278943	0.44	0.036	6.90456e-132
RBMS3	7.14838e-131	0.865978	0.8	0.146	1.6131e-126
EPB41L3	5.84844e-130	0.505509	0.573	0.069	1.31976e-125
SPARC	1.04039e-129	0.651145	0.527	0.055	2.34774e-125
FHL1	5.0111e-128	0.399617	0.467	0.042	1.13081e-123
LAMC2	9.5527e-128	0.890475	0.807	0.156	2.15566e-123
KRT4	4.56936e-127	0.609792	0.507	0.053	1.03112e-122
CST6	3.14353e-125	0.808508	0.693	0.102	7.09369e-121
ABI3BP	1.55515e-121	0.437099	0.42	0.036	3.50935e-117
WFS1	1.51841e-120	1.39335	0.887	0.234	3.42645e-116
MXRA8	1.60028e-118	0.372669	0.287	0.017	3.61118e-114
ABCA1	2.19255e-116	1.24678	0.72	0.13	4.9477e-112
CAV1	3.68293e-115	2.88707	0.993	0.415	8.3109e-111
ST3GAL4	6.24352e-115	0.335627	0.447	0.045	1.40891e-110
LAMA3	1.06141e-113	1.48836	0.907	0.278	2.39519e-109
ANOS1	1.54258e-112	1.15766	0.84	0.208	3.481e-108
LIMS2	3.18621e-111	0.381051	0.507	0.06	7.19e-107
COL4A3	1.14947e-110	1.16753	0.813	0.196	2.59391e-106
CAV2	1.90807e-110	2.13103	0.987	0.428	4.30576e-106
AGER	1.32419e-109	3.34406	0.987	0.459	2.98817e-105
SAMD4A	6.42679e-108	0.546181	0.56	0.079	1.45027e-103
FADS3	2.5869e-107	0.876907	0.7	0.136	5.8376e-103
ANKRD29	5.29866e-107	1.68775	0.953	0.39	1.1957e-102
SEMA3E	5.00704e-104	0.733912	0.56	0.083	1.12989e-99
GPR161	9.20733e-104	0.252647	0.353	0.031	2.07773e-99
NRG1	1.1964e-103	0.250604	0.347	0.029	2.6998e-99
TGFB2	1.23373e-103	0.492589	0.6	0.093	2.78403e-99
LINC01290	4.36321e-100	0.542672	0.513	0.07	9.84603e-96
PLAC8	1.08153e-99	0.62493	0.76	0.139	2.44058e-95
MIR4435-2HG	2.37943e-98	0.435534	0.527	0.074	5.36943e-94
PTPN21	5.02988e-97	0.654819	0.76	0.181	1.13504e-92
CEACAM6	4.15182e-96	2.71446	0.933	0.367	9.36899e-92
EMP2	5.73791e-96	2.52214	1	0.959	1.29482e-91
SYNPO	7.86249e-96	0.85382	0.787	0.203	1.77425e-91
ANXA3	8.08192e-95	1.60988	0.953	0.449	1.82377e-90
MYL9	1.20623e-93	2.00252	0.947	0.458	2.72198e-89
DOCK11	8.17034e-93	0.330437	0.493	0.068	1.84372e-88
RHOXF1-AS1	1.58401e-92	0.306791	0.4	0.045	3.57448e-88
CAPN9	1.69674e-92	0.275106	0.327	0.03	3.82887e-88
PLCD3	2.29672e-91	0.29232	0.367	0.038	5.18278e-87
AP1S3	4.31032e-90	0.351973	0.473	0.066	9.72666e-86
PDLIM2	3.12383e-88	1.02724	0.913	0.36	7.04923e-84
MS4A15	1.77974e-87	0.812589	0.533	0.087	4.01616e-83
CD55	1.83295e-87	1.83976	1	0.913	4.13623e-83
NBEAL2	8.45275e-87	0.871492	0.807	0.234	1.90745e-82
GPRC5A	1.55296e-86	1.89147	1	0.889	3.50441e-82
INF2	6.19124e-86	0.804115	0.8	0.243	1.39712e-81
AHNAK	3.75793e-85	1.64807	0.98	0.738	8.48016e-81
LMO7	4.08534e-85	1.79639	0.98	0.934	9.21898e-81
FAS	5.36553e-85	0.452891	0.593	0.11	1.21079e-80
COL4A4	2.76793e-84	1.08448	0.86	0.314	6.24612e-80
RAB11FIP1	8.02715e-84	1.70702	0.987	0.904	1.81141e-79
ANXA2	2.84606e-83	1.54897	1	0.944	6.42242e-79
PLXNA1	5.55302e-83	0.72011	0.747	0.207	1.2531e-78
S100A10	1.34633e-82	2.14239	0.98	0.866	3.03813e-78
KRT7	4.34402e-82	1.73021	0.993	0.704	9.80272e-78
CRYAB	5.71026e-82	0.572678	0.433	0.06	1.28858e-77
TNNC1	1.43616e-81	1.24366	0.893	0.386	3.24083e-77
PPFIBP1	2.04365e-81	0.770442	0.773	0.228	4.61169e-77
FAM189A2	3.72217e-81	1.03914	0.847	0.292	8.39945e-77
CRIP2	7.78169e-81	0.891414	0.773	0.203	1.75602e-76
EHD1	8.18077e-81	0.770957	0.833	0.287	1.84607e-76
TSPAN13	1.53345e-80	1.48893	0.96	0.818	3.46039e-76
PLCE1	1.19887e-78	0.467634	0.5	0.083	2.70536e-74
RIN2	1.72656e-77	0.840275	0.793	0.264	3.89615e-73
MYO1C	5.18311e-77	1.154	0.973	0.724	1.16962e-72
ACKR4	8.56887e-76	0.311947	0.413	0.057	1.93365e-71
EHD2	1.26542e-75	1.13248	0.913	0.484	2.85554e-71
DENND3	2.02229e-74	1.20123	0.913	0.449	4.5635e-70
CD151	3.80052e-74	1.25843	0.973	0.916	8.57625e-70
SPTBN1	1.47193e-73	1.06018	0.993	0.941	3.32155e-69
COL8A1	1.64359e-73	1.09517	0.92	0.469	3.70893e-69
ABLIM1	2.16109e-73	1.31995	0.887	0.465	4.87672e-69
TIMP2	1.07606e-72	1.13446	0.887	0.43	2.42825e-68
WWC2	1.42541e-72	1.19368	0.94	0.67	3.21658e-68
CLDN18	3.00632e-72	1.69419	0.987	0.789	6.78405e-68
FSTL1	3.43241e-72	0.587353	0.6	0.128	7.74557e-68
CLIC3	5.24205e-72	1.34401	0.933	0.548	1.18292e-67
LBH	5.32166e-72	0.532335	0.66	0.146	1.20089e-67
CYP4B1	1.11929e-71	1.81684	0.96	0.74	2.52578e-67
FAM198B	1.24424e-71	0.470228	0.547	0.111	2.80775e-67
SYTL4	1.95841e-71	0.333177	0.4	0.058	4.41934e-67
CD47	3.68378e-71	1.09014	0.967	0.908	8.31283e-67
ROR1	4.2918e-71	0.648902	0.733	0.232	9.68487e-67
RRAS	8.8608e-71	1.06907	0.927	0.584	1.99953e-66
AGRN	7.38327e-70	0.965913	0.933	0.517	1.66611e-65
PAPSS2	2.73489e-69	1.02848	0.92	0.545	6.17156e-65
SLC7A7	2.98527e-69	0.255354	0.34	0.041	6.73656e-65
RIMKLA	7.06711e-69	0.333666	0.547	0.117	1.59476e-64
CAPN2	2.4389e-68	1.02039	0.973	0.928	5.50363e-64
CAVIN2	3.07954e-68	1.08348	0.933	0.471	6.94929e-64
ARAP2	3.74669e-68	0.913139	0.867	0.389	8.45477e-64
LRRC1	2.95689e-67	0.530006	0.647	0.167	6.67251e-63
GPM6A	4.71069e-67	0.773859	0.753	0.264	1.06301e-62
DOCK4	5.84005e-67	0.509296	0.68	0.183	1.31787e-62
DAPK2	6.73661e-67	1.10755	0.927	0.554	1.52018e-62
GGTLC1	6.97742e-67	1.09129	0.733	0.259	1.57453e-62
MYO1B	2.2026e-66	1.30156	0.973	0.799	4.9704e-62
GJA1	3.47055e-66	0.9271	0.853	0.385	7.83165e-62
TNS3	4.19425e-66	0.651059	0.793	0.275	9.46474e-62
RHOBTB3	4.27073e-66	0.936345	0.84	0.353	9.63733e-62
TMOD3	5.83058e-66	1.034	0.927	0.675	1.31573e-61
AQP4	6.52158e-66	1.61918	0.967	0.837	1.47166e-61
IFI27	8.33999e-66	0.914791	0.833	0.313	1.882e-61
C1orf198	4.74949e-65	1.11006	0.88	0.502	1.07177e-60
LAMB3	7.61455e-65	1.06225	0.9	0.526	1.7183e-60
TMEM139	8.63049e-65	0.436681	0.567	0.132	1.94756e-60
C19orf33	1.22063e-64	1.18546	0.947	0.777	2.75446e-60
QKI	3.87274e-64	1.05119	0.927	0.698	8.73922e-60
LIMCH1	4.88867e-64	1.06311	0.973	0.894	1.10318e-59
ITGA3	9.28417e-64	1.12908	0.947	0.745	2.09507e-59
CLIP4	1.58482e-63	0.30189	0.46	0.082	3.57629e-59
RDX	1.66739e-63	1.15737	0.94	0.829	3.76264e-59
EPB41L5	3.22034e-63	0.951308	0.94	0.596	7.26703e-59
WTIP	8.62036e-63	0.569239	0.687	0.202	1.94527e-58
PDGFA	1.01585e-62	0.794545	0.747	0.264	2.29236e-58
IGFBP7	2.92161e-62	0.764021	0.86	0.313	6.59291e-58
APLP2	1.2508e-61	0.977787	0.98	0.976	2.82256e-57
MINDY2	2.64065e-61	0.957819	0.887	0.483	5.9589e-57
CAVIN1	3.09467e-61	1.05435	0.92	0.594	6.98343e-57
ARHGAP45	3.20708e-61	0.545312	0.627	0.177	7.2371e-57
MYL12A	3.22987e-61	1.0141	0.967	0.952	7.28853e-57
PLS3	3.68667e-61	1.00345	0.927	0.739	8.31935e-57
KRT19	4.59888e-61	1.02034	0.987	0.946	1.03778e-56
ALCAM	5.35539e-61	0.946559	0.993	0.934	1.2085e-56
VEGFA	5.9562e-61	1.4056	0.94	0.731	1.34408e-56
ACTB	1.01764e-60	1.02789	1	0.995	2.2964e-56
UTRN	1.03066e-60	1.02489	0.96	0.89	2.32579e-56
TACSTD2	4.96426e-60	1.21144	0.973	0.841	1.12024e-55
CTSE	6.08682e-60	0.91675	0.807	0.344	1.37355e-55
PCYOX1	2.42551e-59	1.4387	0.92	0.795	5.47342e-55
CADM1	4.38613e-59	1.04755	0.967	0.835	9.89775e-55
RAB31	6.50978e-59	1.0666	0.827	0.428	1.469e-54
PHETA1	9.12912e-59	0.269216	0.393	0.066	2.06008e-54
ANO6	1.29219e-58	0.66677	0.727	0.265	2.91595e-54
MGLL	2.96065e-58	1.01789	0.96	0.849	6.681e-54
METRNL	3.34836e-57	0.536347	0.693	0.231	7.55591e-53
ITGA2	9.02579e-57	0.540911	0.54	0.126	2.03676e-52
TNS1	9.65602e-57	0.945502	0.92	0.668	2.17898e-52
TES	1.16322e-56	0.96171	0.913	0.688	2.62493e-52
RHOF	1.18089e-56	0.520945	0.693	0.239	2.6648e-52
ADIRF	1.3735e-56	1.36503	0.967	0.761	3.09945e-52
MAGI3	1.50751e-56	0.95855	0.913	0.728	3.40185e-52
SUSD2	3.40417e-56	1.20932	0.947	0.814	7.68184e-52
PEAK1	3.79093e-56	0.726041	0.78	0.339	8.55461e-52
DSTN	1.20514e-55	0.939767	0.993	0.986	2.71951e-51
MYL12B	1.6566e-55	0.846831	0.98	0.964	3.73829e-51
PRDX1	1.9706e-55	0.860217	0.96	0.958	4.44684e-51
EFEMP1	3.91806e-55	0.931151	0.92	0.747	8.8415e-51
APBB2	3.99711e-55	0.520069	0.68	0.24	9.01989e-51
CUX1	4.77312e-55	0.843917	0.927	0.778	1.0771e-50
TAGLN	6.7966e-55	1.0461	0.513	0.124	1.53372e-50
SULT2B1	7.4382e-55	0.337524	0.44	0.084	1.6785e-50
NEDD9	1.10583e-54	0.960256	0.927	0.787	2.49541e-50
ICAM1	1.56009e-54	1.07572	0.96	0.793	3.52051e-50
PTPRF	1.6832e-54	0.890152	0.947	0.796	3.7983e-50
LAMA5	2.03006e-54	0.778217	0.833	0.407	4.58103e-50
HPCAL1	3.08821e-54	0.840871	0.94	0.781	6.96886e-50
ABCA7	4.17536e-54	0.567465	0.667	0.228	9.42211e-50
FLNA	4.77719e-54	0.956266	0.933	0.782	1.07802e-49
TMSB4X	1.72653e-53	1.06613	0.993	0.994	3.8961e-49
NDST1	1.81867e-53	0.614265	0.76	0.317	4.104e-49
GALNT5	4.95347e-53	1.01493	0.847	0.478	1.1178e-48
PIEZO1	6.05894e-53	0.556349	0.7	0.252	1.36726e-48
EDN1	9.05177e-53	0.558215	0.707	0.225	2.04262e-48
SPTAN1	1.22455e-52	0.86476	0.907	0.716	2.76332e-48
EPS8L2	1.28076e-52	0.785045	0.9	0.589	2.89016e-48
GALNT18	1.37575e-52	0.420216	0.593	0.167	3.10452e-48
GOLGA8A	2.01641e-52	0.907705	0.773	0.32	4.55024e-48
FARP1	3.03836e-52	0.760903	0.92	0.718	6.85636e-48
DYNC1H1	3.62064e-52	0.799631	0.96	0.878	8.17034e-48
CFLAR	4.27138e-52	0.906501	0.98	0.928	9.63879e-48
MYL6	4.93488e-52	0.85706	0.987	0.982	1.11361e-47
DPYSL2	9.29525e-52	0.849825	0.913	0.802	2.09757e-47
PLEKHA1	1.77956e-51	0.729219	0.9	0.619	4.01575e-47
SLC39A8	1.97376e-51	1.06027	0.98	0.867	4.45398e-47
CYTOR	2.63945e-51	0.260948	0.4	0.073	5.95618e-47
TJP1	3.22984e-51	0.779768	0.933	0.726	7.28845e-47
STARD7	3.80194e-51	0.87668	0.907	0.763	8.57945e-47
AP006284.1	4.19816e-51	0.29197	0.407	0.079	9.47357e-47
ANKS1A	5.57291e-51	0.644137	0.727	0.298	1.25758e-46
GSN	6.8827e-51	0.688155	0.913	0.549	1.55315e-46
ITGB1	8.13549e-51	0.752891	0.94	0.936	1.83585e-46
GGT1	9.06258e-51	1.03276	0.88	0.574	2.04506e-46
KRT18	1.41726e-50	0.872088	0.987	0.947	3.19819e-46
B2M	2.61207e-50	0.786856	0.993	0.999	5.8944e-46
AFDN	2.75935e-50	0.862508	0.953	0.825	6.22675e-46
TBC1D2	3.12531e-50	0.651597	0.813	0.421	7.05257e-46
C1orf116	3.86371e-50	0.765525	0.94	0.758	8.71885e-46
FMO2	5.97607e-50	1.15828	0.547	0.147	1.34856e-45
SCARA3	6.1914e-50	0.339979	0.453	0.098	1.39715e-45
LGALS1	9.75109e-50	1.01089	0.6	0.172	2.20043e-45
TNFRSF12A	1.15275e-49	0.96832	0.873	0.547	2.60131e-45
PARP14	1.26852e-49	0.952073	0.927	0.847	2.86254e-45
PAPSS1	1.57774e-49	0.788654	0.847	0.477	3.56032e-45
DUSP18	2.02651e-49	0.477903	0.533	0.136	4.57301e-45
TEAD1	5.34853e-49	0.788724	0.88	0.59	1.20695e-44
IL17RE	1.6172e-48	0.584788	0.72	0.286	3.64938e-44
CAPNS1	1.82926e-48	0.770545	0.94	0.903	4.12791e-44
CAPG	2.04798e-48	0.625923	0.833	0.485	4.62147e-44
PRKCZ	2.73453e-48	0.653936	0.887	0.678	6.17074e-44
LGALS3BP	3.48106e-48	0.736405	0.973	0.938	7.85537e-44
CDH1	3.58891e-48	0.724888	0.907	0.798	8.09874e-44
VSIR	4.36831e-48	0.315717	0.433	0.092	9.85752e-44
MISP	6.69221e-48	0.477011	0.647	0.214	1.51016e-43
ARPC5	6.7816e-48	0.807971	0.913	0.832	1.53034e-43
PLLP	7.42545e-48	0.759743	0.86	0.558	1.67563e-43
SPRYD7	8.75287e-48	0.667893	0.76	0.394	1.97517e-43
TAGLN2	8.77552e-48	0.920115	0.927	0.893	1.98028e-43
SCAI	1.09652e-47	0.731288	0.787	0.389	2.4744e-43
SCNN1B	2.72189e-47	0.659025	0.747	0.311	6.14221e-43
LINC01996	2.8475e-47	0.46825	0.48	0.118	6.42566e-43
MYH14	4.03974e-47	0.779538	0.893	0.769	9.11607e-43
IRX2	4.14972e-47	0.80024	0.953	0.854	9.36425e-43
IFT57	6.02917e-47	0.743027	0.947	0.869	1.36054e-42
FN1	6.93045e-47	0.51759	0.64	0.215	1.56392e-42
DTX4	7.53582e-47	0.467859	0.68	0.256	1.70053e-42
AKR1C3	1.07514e-46	0.382763	0.573	0.151	2.42617e-42
NXN	1.77547e-46	0.669646	0.767	0.359	4.00652e-42
RILPL1	2.04755e-46	0.284489	0.473	0.117	4.62051e-42
AATK	2.40304e-46	0.462797	0.653	0.243	5.4227e-42
SAMD9L	3.17924e-46	0.409206	0.553	0.156	7.17428e-42
ABCC1	5.87767e-46	0.281783	0.473	0.115	1.32635e-41
GPRIN2	1.14759e-45	0.460355	0.647	0.24	2.58964e-41
LIMD1	2.5002e-45	0.686433	0.873	0.585	5.64196e-41
ACTN4	4.33989e-45	0.799083	0.953	0.955	9.79339e-41
N4BP1	5.73194e-45	0.814879	0.813	0.528	1.29347e-40
PTPN1	6.59575e-45	0.748746	0.9	0.777	1.4884e-40
ATP13A4	9.63944e-45	0.657392	0.84	0.49	2.17524e-40
SLC19A1	1.06609e-44	0.397747	0.56	0.17	2.40573e-40
CXCL16	1.42351e-44	0.693698	0.86	0.607	3.2123e-40
PMEPA1	1.45925e-44	0.729694	0.733	0.346	3.29294e-40
CTNNA1	1.87524e-44	0.567025	0.947	0.935	4.23167e-40
IDS	2.62366e-44	0.943887	0.853	0.655	5.92055e-40
RNF213	2.91199e-44	0.973814	0.907	0.714	6.5712e-40
CGN	5.24715e-44	0.746037	0.853	0.552	1.18407e-39
TPM4	6.59665e-44	0.798214	0.96	0.853	1.4886e-39
CRIP1	7.14412e-44	0.322108	0.613	0.171	1.61214e-39
SLC15A2	8.13016e-44	0.603766	0.753	0.367	1.83465e-39
PALLD	8.50318e-44	0.404949	0.507	0.135	1.91883e-39
SPINT1	9.74378e-44	0.628677	0.9	0.8	2.19878e-39
UBL3	1.51272e-43	0.831733	0.893	0.78	3.41361e-39
B3GNT2	2.05082e-43	0.585314	0.713	0.328	4.62787e-39
GOLGA8B	2.34597e-43	0.957032	0.847	0.508	5.29391e-39
DAB2IP	3.00218e-43	0.472916	0.693	0.293	6.77473e-39
TMSB10	6.24445e-43	0.832994	0.973	0.982	1.40912e-38
HSPG2	6.75454e-43	0.806854	0.88	0.681	1.52423e-38
TMEM63B	8.43091e-43	0.718999	0.9	0.708	1.90252e-38
ADAM10	1.12385e-42	0.645411	0.833	0.547	2.53609e-38
RGCC	1.15597e-42	0.611702	0.6	0.182	2.60857e-38
PLEKHH2	1.80821e-42	0.462029	0.547	0.165	4.08041e-38
RNASE1	1.86824e-42	0.924033	0.993	0.929	4.21587e-38
CRK	2.36346e-42	0.589046	0.907	0.757	5.33338e-38
PXDC1	2.38978e-42	0.491458	0.647	0.243	5.39277e-38
MGAT4B	2.54789e-42	0.670969	0.847	0.57	5.74957e-38
S100A6	3.0308e-42	0.847479	0.993	0.997	6.8393e-38
SDC1	3.3481e-42	0.870742	0.913	0.801	7.55532e-38
SP100	4.48237e-42	0.591648	0.86	0.594	1.01149e-37
FXYD3	4.55888e-42	0.797456	0.953	0.894	1.02876e-37
SSFA2	5.25471e-42	0.688341	0.867	0.643	1.18578e-37
PTTG1IP	5.36526e-42	0.652424	0.92	0.849	1.21073e-37
NDNF	8.62015e-42	0.849232	0.827	0.535	1.94522e-37
HOPX	9.06615e-42	0.766687	1	0.939	2.04587e-37
SLC40A1	1.10488e-41	1.16356	0.847	0.645	2.49327e-37
SRGAP2C	1.17085e-41	0.411756	0.507	0.145	2.64214e-37
CCDC6	1.66048e-41	0.612335	0.853	0.61	3.74705e-37
AGTPBP1	2.1407e-41	0.445227	0.607	0.215	4.83071e-37
HBEGF	2.40151e-41	0.782884	0.68	0.291	5.41925e-37
FAM107B	3.90675e-41	0.833148	0.887	0.726	8.81598e-37
ARL4C	1.64485e-40	0.548615	0.653	0.252	3.71177e-36
TACC1	2.27708e-40	0.604536	0.933	0.85	5.13845e-36
CYTH3	2.33592e-40	0.345728	0.48	0.134	5.27124e-36
LEPROT	2.45862e-40	0.619227	0.9	0.814	5.54813e-36
OPN3	2.48299e-40	0.272505	0.327	0.064	5.60311e-36
PLXNB2	2.87084e-40	0.741721	0.9	0.797	6.47833e-36
NPNT	4.23131e-40	0.708258	0.913	0.725	9.54838e-36
ERGIC1	4.53366e-40	0.659145	0.88	0.795	1.02307e-35
PATJ	5.00185e-40	0.661273	0.887	0.714	1.12872e-35
TRAM1	5.56761e-40	0.729119	0.907	0.898	1.25639e-35
F11R	1.01167e-39	0.646198	0.92	0.847	2.28294e-35
ABCC3	1.03126e-39	0.341811	0.373	0.081	2.32715e-35
CALM2	1.43596e-39	0.623179	0.947	0.967	3.24038e-35
SBDS	1.45094e-39	0.697952	0.913	0.865	3.2742e-35
RAB5B	2.33262e-39	0.638965	0.847	0.665	5.26379e-35
ALDH3A2	2.63126e-39	0.691025	0.84	0.585	5.93769e-35
ZFHX3	2.81919e-39	0.677206	0.847	0.577	6.36179e-35
VCL	3.27941e-39	0.697311	0.833	0.622	7.40031e-35
FBLN5	4.86395e-39	0.382603	0.633	0.244	1.0976e-34
ALPK3	5.66625e-39	0.271978	0.32	0.063	1.27865e-34
LRRFIP1	6.98246e-39	0.60971	0.98	0.965	1.57566e-34
SPRED1	7.68857e-39	0.720873	0.767	0.455	1.735e-34
CTDSPL	1.00856e-38	0.541078	0.867	0.637	2.27592e-34
PLEKHJ1	1.09541e-38	0.579281	0.833	0.564	2.4719e-34
CCND1	1.12326e-38	1.19196	0.913	0.819	2.53475e-34
CTSZ	1.14451e-38	0.593061	0.893	0.791	2.5827e-34
MSN	1.21809e-38	0.62988	0.927	0.85	2.74874e-34
FAXDC2	1.42132e-38	0.610701	0.627	0.254	3.20735e-34
FILIP1	1.58879e-38	0.904665	0.913	0.709	3.58527e-34
MAP7D1	1.79638e-38	0.4907	0.727	0.361	4.05372e-34
RETREG1	1.86753e-38	0.744863	0.693	0.331	4.21427e-34
ALS2CL	1.95301e-38	0.444334	0.58	0.209	4.40717e-34
RHOA	1.96409e-38	0.650046	0.953	0.942	4.43217e-34
ZSCAN31	2.37679e-38	0.335341	0.4	0.097	5.36345e-34
PERP	4.5371e-38	0.643106	0.913	0.853	1.02384e-33
ARHGAP23	5.94453e-38	0.334985	0.487	0.142	1.34144e-33
PGGHG	6.49467e-38	0.603594	0.527	0.179	1.46559e-33
GTF2I	7.19659e-38	0.569149	0.96	0.948	1.62398e-33
PLCD1	1.11384e-37	0.286172	0.453	0.129	2.51349e-33
EPCAM	1.14936e-37	0.646243	0.967	0.923	2.59364e-33
ITGB4	2.69419e-37	0.28842	0.44	0.115	6.0797e-33
P4HA2	3.43323e-37	0.6433	0.72	0.374	7.74742e-33
RASSF8	4.96073e-37	0.578393	0.76	0.442	1.11944e-32
TP53BP2	9.97407e-37	0.569798	0.76	0.446	2.25075e-32
AES	9.97804e-37	0.615245	0.947	0.945	2.25164e-32
BCAM	1.16469e-36	0.700574	0.9	0.808	2.62824e-32
MMP14	1.17892e-36	0.420073	0.627	0.255	2.66035e-32
CD9	1.28385e-36	0.640547	0.953	0.964	2.89714e-32
FAM174B	1.75679e-36	0.597448	0.747	0.438	3.96437e-32
BMPR2	1.90123e-36	0.703099	0.807	0.534	4.29032e-32
EFNA1	2.34842e-36	0.687073	0.933	0.835	5.29945e-32
LLGL2	2.84409e-36	0.56812	0.887	0.749	6.41797e-32
AJUBA	4.53593e-36	0.434614	0.593	0.233	1.02358e-31
TPM3	4.67691e-36	0.627987	0.9	0.835	1.05539e-31
LAMB2	6.03297e-36	0.616516	0.867	0.699	1.3614e-31
FZD8	6.30878e-36	0.45845	0.64	0.282	1.42364e-31
NCOR2	6.55018e-36	0.620885	0.88	0.705	1.47811e-31
SGCE	6.83222e-36	0.595987	0.807	0.539	1.54176e-31
GNB4	9.2342e-36	0.253825	0.447	0.123	2.08379e-31
TMEM160	1.04403e-35	0.557091	0.847	0.665	2.35597e-31
CNN3	1.32738e-35	0.594662	0.887	0.785	2.99536e-31
CCDC9B	3.88355e-35	0.299991	0.513	0.169	8.76361e-31
ARHGAP5	5.30734e-35	0.62109	0.893	0.792	1.19765e-30
PHACTR2	5.41453e-35	0.745436	0.86	0.778	1.22184e-30
CELF2	6.64722e-35	0.629312	0.94	0.847	1.50001e-30
MAP4	6.83775e-35	0.646595	0.853	0.639	1.54301e-30
RAC1	1.16481e-34	0.549306	0.933	0.963	2.62852e-30
EPB41L4A	1.38034e-34	0.266617	0.46	0.13	3.11487e-30
SEPT10	1.41874e-34	0.582149	0.773	0.505	3.20154e-30
SERINC5	1.70008e-34	0.556057	0.84	0.611	3.83641e-30
TGFBR2	2.08211e-34	0.600078	0.927	0.861	4.69849e-30
PPL	2.13283e-34	0.559388	0.807	0.53	4.81294e-30
ALDH3B1	2.34411e-34	0.573852	0.893	0.685	5.28972e-30
NEBL	3.63977e-34	0.66753	0.887	0.745	8.21351e-30
PROS1	4.19621e-34	0.560828	0.82	0.56	9.46918e-30
ECE1	4.3778e-34	0.392832	0.46	0.133	9.87895e-30
JUP	4.52758e-34	0.617614	0.873	0.711	1.02169e-29
NDRG1	4.56458e-34	0.612998	0.887	0.655	1.03004e-29
RTL8C	5.5014e-34	0.439273	0.74	0.421	1.24145e-29
ANKRD50	6.20198e-34	0.536382	0.693	0.334	1.39954e-29
OTULINL	6.41835e-34	0.659596	0.7	0.375	1.44837e-29
RASAL2	8.15979e-34	0.508488	0.66	0.298	1.84134e-29
FZD6	8.84984e-34	0.533078	0.72	0.407	1.99705e-29
PLEC	8.9976e-34	0.527107	0.8	0.497	2.0304e-29
STK17A	1.08512e-33	0.557143	0.82	0.531	2.44868e-29
FLNB	1.65284e-33	0.57676	0.867	0.65	3.72981e-29
CYSTM1	2.14118e-33	0.608006	0.92	0.84	4.83178e-29
CHML	2.77806e-33	0.435003	0.56	0.218	6.26897e-29
MAGI1	3.11445e-33	0.580026	0.853	0.634	7.02806e-29
CSPG5	3.24868e-33	0.256956	0.373	0.096	7.33096e-29
APP	3.81662e-33	0.595557	0.893	0.785	8.61259e-29
ADRB2	5.67117e-33	0.588542	0.807	0.488	1.27976e-28
NKX2-1	6.55098e-33	0.548399	0.98	0.914	1.47829e-28
CFL1	7.92416e-33	0.529871	0.927	0.96	1.78817e-28
GLCCI1	7.98402e-33	0.692708	0.793	0.553	1.80167e-28
KANK2	1.45419e-32	0.557137	0.767	0.484	3.28153e-28
FYB2	1.841e-32	0.276136	0.32	0.068	4.15441e-28
MSLN	2.01547e-32	1.01699	0.747	0.437	4.54812e-28
FAM129B	2.232e-32	0.610151	0.947	0.882	5.03673e-28
EZR	2.24508e-32	0.530165	0.953	0.949	5.06624e-28
RARRES3	3.83281e-32	0.803867	0.913	0.775	8.64911e-28
TAPBP	5.00584e-32	0.536871	0.927	0.896	1.12962e-27
TBC1D9	5.38228e-32	0.364264	0.547	0.207	1.21457e-27
C12orf49	6.04585e-32	0.623566	0.847	0.716	1.36431e-27
C14orf132	6.331e-32	0.649301	0.807	0.555	1.42865e-27
NPEPPS	7.73885e-32	0.504498	0.88	0.738	1.74635e-27
DUSP8	8.65291e-32	0.48114	0.7	0.342	1.95262e-27
KTN1	8.7505e-32	0.560908	0.96	0.955	1.97464e-27
SERINC1	1.10405e-31	0.619483	0.88	0.833	2.49141e-27
RNF144B	1.12704e-31	0.397298	0.64	0.288	2.54329e-27
PPP1R13L	1.17265e-31	0.402374	0.633	0.28	2.6462e-27
CYB5R3	1.35586e-31	0.515764	0.913	0.889	3.05964e-27
PKM	1.41414e-31	0.462696	0.913	0.893	3.19115e-27
GNB1	1.89781e-31	0.516989	0.887	0.811	4.2826e-27
STX3	2.0245e-31	0.57524	0.827	0.635	4.56849e-27
SFTA1P	2.06962e-31	0.773718	0.793	0.496	4.67031e-27
TMEM50A	2.56728e-31	0.47351	0.873	0.794	5.79332e-27
CKB	3.1597e-31	0.56802	0.94	0.805	7.13018e-27
PTGS2	3.18525e-31	0.561971	0.567	0.213	7.18784e-27
PHACTR1	3.19521e-31	0.565415	0.8	0.568	7.2103e-27
KRT8	3.64012e-31	0.620884	0.96	0.948	8.2143e-27
PARP12	3.7546e-31	0.312701	0.487	0.163	8.47263e-27
MYH9	8.3404e-31	0.780513	0.88	0.842	1.88209e-26
SLC44A2	8.65689e-31	0.579037	0.813	0.582	1.95351e-26
TSPAN15	9.48649e-31	0.450886	0.7	0.364	2.14072e-26
RBMS1	1.32704e-30	0.490703	0.893	0.812	2.9946e-26
LTBP4	1.6319e-30	0.520228	0.693	0.355	3.68255e-26
HOMER1	2.52154e-30	0.308814	0.433	0.134	5.69012e-26
PTPN14	2.59264e-30	0.277491	0.58	0.226	5.85056e-26
CD24	2.72605e-30	0.321621	0.6	0.229	6.1516e-26
NRBP2	3.42576e-30	0.537595	0.713	0.395	7.73058e-26
CTNND1	4.07743e-30	0.549839	0.88	0.822	9.20113e-26
YEATS2	4.29218e-30	0.390489	0.527	0.199	9.68574e-26
OTUD7B	4.64488e-30	0.524312	0.72	0.402	1.04816e-25
FOLR1	5.82695e-30	0.703892	0.933	0.899	1.31491e-25
ATXN2	7.71887e-30	0.538506	0.873	0.716	1.74184e-25
ZNF431	8.87618e-30	0.634702	0.613	0.273	2.003e-25
AMOTL2	9.02731e-30	0.556522	0.76	0.485	2.0371e-25
PIAS1	1.08565e-29	0.514486	0.827	0.669	2.44988e-25
ARHGEF2	1.8347e-29	0.693729	0.833	0.613	4.14018e-25
SFXN3	2.04818e-29	0.339094	0.54	0.202	4.62192e-25
RANBP17	3.02653e-29	0.390766	0.567	0.24	6.82966e-25
SESN1	3.05575e-29	0.363678	0.587	0.248	6.89561e-25
MPP5	3.17816e-29	0.485746	0.713	0.436	7.17184e-25
PDXK	3.28743e-29	0.507849	0.907	0.868	7.41841e-25
SESTD1	6.21872e-29	0.585633	0.827	0.669	1.40332e-24
ERBB3	6.79016e-29	0.549659	0.907	0.797	1.53227e-24
VSIG2	6.97123e-29	0.517281	0.8	0.567	1.57313e-24
ITM2B	7.03454e-29	0.403331	0.967	0.98	1.58741e-24
SNAP23	9.49053e-29	0.525654	0.78	0.544	2.14163e-24
YWHAH	1.11577e-28	0.56385	0.807	0.554	2.51786e-24
FBXO7	1.18641e-28	0.535259	0.82	0.62	2.67726e-24
CDC42	1.83253e-28	0.499467	0.933	0.925	4.13528e-24
SHTN1	2.06638e-28	0.568004	0.76	0.562	4.663e-24
GSTP1	2.0867e-28	0.484054	0.987	0.992	4.70884e-24
TAX1BP3	2.18924e-28	0.549079	0.833	0.684	4.94023e-24
FNDC3B	2.51242e-28	0.548771	0.853	0.717	5.66953e-24
SELENOW	2.66062e-28	0.574701	0.953	0.922	6.00395e-24
LGALS8	3.06985e-28	0.579381	0.78	0.557	6.92743e-24
WASF3	6.3508e-28	0.28845	0.473	0.176	1.43312e-23
SOWAHC	6.45007e-28	0.392034	0.593	0.266	1.45552e-23
SMAD9	7.15445e-28	0.321839	0.493	0.18	1.61447e-23
HACD4	9.10769e-28	0.262129	0.46	0.15	2.05524e-23
SOX4	9.56867e-28	0.601661	0.887	0.598	2.15927e-23
SLCO3A1	1.02548e-27	0.516446	0.833	0.631	2.31409e-23
PSAP	1.18179e-27	0.395873	0.953	0.958	2.66684e-23
SYNE2	1.26529e-27	0.580886	0.907	0.829	2.85526e-23
CLPTM1L	1.27667e-27	0.531367	0.887	0.842	2.88093e-23
SULT1A1	1.33863e-27	0.53952	0.833	0.66	3.02076e-23
GLS	1.37193e-27	0.524102	0.92	0.831	3.09589e-23
PRAG1	1.44773e-27	0.261172	0.38	0.111	3.26695e-23
CCDC84	1.5948e-27	0.518543	0.707	0.404	3.59883e-23
RASSF4	1.74464e-27	0.351703	0.507	0.199	3.93695e-23
TOR1AIP2	3.58082e-27	0.52181	0.88	0.829	8.08049e-23
ABHD2	4.13253e-27	0.499401	0.913	0.873	9.32546e-23
ERBB2	4.42633e-27	0.533681	0.78	0.565	9.98846e-23
STX7	5.47666e-27	0.499918	0.8	0.577	1.23586e-22
GATA6	5.97161e-27	0.45424	0.753	0.473	1.34755e-22
STX11	6.48825e-27	0.396154	0.6	0.293	1.46414e-22
OSGIN2	6.88351e-27	0.497537	0.707	0.391	1.55333e-22
ACTG1	9.72639e-27	0.497859	0.993	0.994	2.19486e-22
PTPRE	9.9597e-27	0.481362	0.707	0.451	2.24751e-22
NEDD4L	1.05602e-26	0.517796	0.933	0.912	2.38302e-22
MPPE1	1.06338e-26	0.404158	0.687	0.403	2.39962e-22
FKBP9	1.11976e-26	0.43482	0.74	0.505	2.52684e-22
TRIM16	1.18108e-26	0.275834	0.48	0.172	2.66523e-22
CGNL1	1.33542e-26	0.548683	0.827	0.691	3.01351e-22
PAM	1.59753e-26	0.563715	0.753	0.586	3.60498e-22
HDAC7	1.63842e-26	0.483167	0.787	0.559	3.69725e-22
YWHAZ	1.8295e-26	0.444622	0.9	0.902	4.12845e-22
PAFAH1B1	2.09316e-26	0.450004	0.893	0.784	4.72343e-22
OPTN	2.38469e-26	0.328847	0.593	0.26	5.38129e-22
VAMP8	2.55939e-26	0.527885	0.92	0.92	5.77551e-22
SYT17	2.61782e-26	0.402648	0.56	0.248	5.90737e-22
PRSS8	3.72301e-26	0.557592	0.88	0.796	8.40134e-22
DAG1	4.49727e-26	0.469402	0.787	0.597	1.01485e-21
ARL8A	5.22817e-26	0.447852	0.74	0.504	1.17979e-21
PSORS1C1	5.53451e-26	0.274631	0.44	0.156	1.24892e-21
APC	6.41754e-26	0.440899	0.707	0.431	1.44818e-21
CST3	7.91137e-26	0.462429	0.967	0.97	1.78528e-21
TSPAN12	1.18363e-25	0.442663	0.727	0.482	2.67097e-21
WNK1	1.20893e-25	0.562982	0.9	0.9	2.72807e-21
SLC35A3	1.93312e-25	0.48705	0.747	0.522	4.36228e-21
MYADM	1.9977e-25	0.433276	0.693	0.384	4.50802e-21
MFSD6	2.15591e-25	0.417047	0.6	0.291	4.86503e-21
SIK2	2.31264e-25	0.355756	0.66	0.341	5.2187e-21
SMPD1	2.33529e-25	0.460714	0.667	0.4	5.26982e-21
ANXA11	2.39683e-25	0.498671	0.913	0.901	5.40868e-21
ATP1A1	3.17213e-25	0.422577	0.987	0.975	7.15823e-21
IFIT2	3.3388e-25	0.265427	0.407	0.131	7.53433e-21
LIPH	3.65339e-25	0.523857	0.84	0.66	8.24423e-21
PRMT2	3.80933e-25	0.534194	0.833	0.692	8.59614e-21
TUBB	3.89853e-25	0.621666	0.833	0.772	8.79742e-21
PARD6B	4.13919e-25	0.518232	0.84	0.701	9.3405e-21
OGA	7.05884e-25	0.495174	0.827	0.698	1.5929e-20
LGALS3	7.36774e-25	0.392988	0.96	0.964	1.6626e-20
ARHGAP35	7.42765e-25	0.471903	0.767	0.586	1.67612e-20
COL4A5	7.72814e-25	0.299322	0.44	0.158	1.74393e-20
GRAMD2A	1.42537e-24	0.29409	0.547	0.234	3.21649e-20
PLXNA3	1.74269e-24	0.278593	0.467	0.177	3.93256e-20
EVPL	2.06782e-24	0.385502	0.707	0.428	4.66624e-20
DYNLRB1	2.07708e-24	0.445702	0.9	0.861	4.68715e-20
TMBIM6	2.10192e-24	0.343712	0.96	0.99	4.74319e-20
APOL1	2.10815e-24	0.355334	0.62	0.319	4.75724e-20
ST6GAL1	2.24186e-24	0.333285	0.64	0.325	5.05898e-20
EIF4G2	2.40765e-24	0.412954	0.927	0.968	5.43311e-20
HTATIP2	2.87322e-24	0.435756	0.687	0.436	6.48371e-20
DUSP3	3.75952e-24	0.459306	0.753	0.591	8.48374e-20
DLC1	5.30631e-24	0.481861	0.973	0.864	1.19742e-19
CAB39	5.84977e-24	0.461318	0.727	0.519	1.32006e-19
EVA1A	7.71361e-24	0.482124	0.74	0.538	1.74065e-19
OTUD1	8.38885e-24	0.505974	0.613	0.335	1.89303e-19
SMYD2	8.61403e-24	0.366558	0.607	0.308	1.94384e-19
DAPK3	9.77705e-24	0.336476	0.633	0.342	2.20629e-19
NFE2L2	1.05155e-23	0.445323	0.887	0.813	2.37293e-19
CTIF	1.1483e-23	0.278546	0.447	0.167	2.59125e-19
CEACAM5	1.38577e-23	0.336171	0.133	0.019	3.12713e-19
DGCR2	1.51254e-23	0.52807	0.76	0.596	3.4132e-19
ZDHHC7	1.78806e-23	0.437776	0.773	0.588	4.03493e-19
UXS1	1.90817e-23	0.481188	0.82	0.669	4.30597e-19
C3orf58	1.91213e-23	0.373061	0.507	0.219	4.31492e-19
ABI2	2.0301e-23	0.439732	0.753	0.519	4.58113e-19
LAMP1	2.32599e-23	0.434129	0.893	0.921	5.24883e-19
MYO5C	2.37327e-23	0.453114	0.867	0.737	5.35553e-19
CALCOCO1	2.44759e-23	0.457251	0.787	0.561	5.52322e-19
MYO1D	2.53464e-23	0.478417	0.773	0.563	5.71967e-19
TMEM25	2.87744e-23	0.25936	0.487	0.2	6.49324e-19
ZC3H14	3.04895e-23	0.425359	0.767	0.577	6.88026e-19
EGFR	3.19535e-23	0.446318	0.867	0.797	7.21063e-19
ARHGAP21	3.83088e-23	0.5396	0.733	0.523	8.64477e-19
ADD1	3.8869e-23	0.447178	0.84	0.762	8.77117e-19
EXT1	3.97792e-23	0.44407	0.647	0.381	8.97657e-19
SPATS2L	4.10275e-23	0.448386	0.8	0.64	9.25827e-19
SCAMP2	4.14854e-23	0.463972	0.807	0.713	9.3616e-19
TOM1L2	4.56092e-23	0.369299	0.68	0.4	1.02922e-18
MEGF9	4.93707e-23	0.488528	0.873	0.753	1.1141e-18
KLK11	6.07777e-23	0.252986	0.48	0.168	1.37151e-18
JADE1	7.59137e-23	0.472668	0.693	0.445	1.71307e-18
ZBTB4	7.64287e-23	0.407595	0.787	0.657	1.72469e-18
VAT1	8.93854e-23	0.308812	0.547	0.266	2.01707e-18
ARHGAP44	9.23824e-23	0.401465	0.713	0.474	2.0847e-18
TRAPPC1	1.401e-22	0.411234	0.853	0.842	3.1615e-18
TMEM189	1.5102e-22	0.411255	0.727	0.484	3.40793e-18
LPP	1.77883e-22	0.490037	0.847	0.791	4.01412e-18
AKAP9	2.28865e-22	0.387911	0.94	0.96	5.16456e-18
BANK1	2.3904e-22	0.383943	0.593	0.316	5.39417e-18
PPM1K	2.78328e-22	0.381197	0.58	0.288	6.28075e-18
CCDC68	2.97433e-22	0.26956	0.5	0.217	6.71188e-18
SCARB2	3.41165e-22	0.423318	0.887	0.844	7.69872e-18
DOT1L	3.78555e-22	0.305888	0.58	0.278	8.54247e-18
MYO6	4.36775e-22	0.517638	0.9	0.86	9.85626e-18
TMEM43	4.49976e-22	0.418664	0.747	0.575	1.01542e-17
DDR1	6.67207e-22	0.43296	0.84	0.733	1.50562e-17
PPP4R1	6.72833e-22	0.42981	0.8	0.645	1.51832e-17
MT-ND5	6.85321e-22	0.466465	0.96	0.993	1.54649e-17
TSPO	7.58988e-22	0.398521	0.907	0.905	1.71273e-17
TMEM109	8.44992e-22	0.37479	0.72	0.5	1.90681e-17
ACTR1A	8.77878e-22	0.397546	0.727	0.532	1.98102e-17
RAP2A	9.4391e-22	0.356432	0.48	0.221	2.13003e-17
HEATR5A	9.66547e-22	0.411501	0.64	0.371	2.18111e-17
NUMB	1.00511e-21	0.415122	0.793	0.628	2.26814e-17
SPECC1	1.09074e-21	0.309043	0.56	0.278	2.46136e-17
LASP1	1.14676e-21	0.36439	0.72	0.493	2.58777e-17
CLTB	1.15867e-21	0.49087	0.807	0.726	2.61465e-17
KIAA1109	1.20602e-21	0.440768	0.84	0.682	2.7215e-17
HP1BP3	1.21495e-21	0.352062	0.893	0.825	2.74165e-17
REXO2	1.68176e-21	0.469933	0.827	0.736	3.79506e-17
IFI6	1.80625e-21	0.544285	0.607	0.304	4.07598e-17
PNPLA2	2.22807e-21	0.454883	0.807	0.695	5.02787e-17
SLC26A2	2.25914e-21	0.333961	0.467	0.201	5.09799e-17
POLR2L	2.41299e-21	0.457152	0.933	0.958	5.44515e-17
PCBP4	3.10021e-21	0.28247	0.453	0.188	6.99592e-17
ETF1	3.3408e-21	0.488704	0.813	0.753	7.53884e-17
HIP1	3.70737e-21	0.453125	0.72	0.485	8.36604e-17
HCFC1R1	5.09613e-21	0.394435	0.687	0.466	1.14999e-16
ZMIZ1	5.52634e-21	0.309066	0.58	0.295	1.24707e-16
POGK	5.77652e-21	0.43394	0.727	0.537	1.30353e-16
RAB32	6.42491e-21	0.39093	0.66	0.41	1.44985e-16
RNF38	6.64176e-21	0.342723	0.613	0.334	1.49878e-16
CORO1C	8.74421e-21	0.384005	0.54	0.281	1.97322e-16
AGAP3	8.9061e-21	0.453422	0.747	0.562	2.00975e-16
MYOF	1.14096e-20	0.395718	0.793	0.725	2.57469e-16
PAWR	1.62917e-20	0.516776	0.787	0.683	3.67639e-16
PPIA	1.6938e-20	0.374649	0.94	0.973	3.82223e-16
SLC39A13	2.41791e-20	0.301278	0.607	0.349	5.45626e-16
RAB15	2.42783e-20	0.283575	0.453	0.203	5.47865e-16
BCAP31	2.74777e-20	0.356472	0.853	0.842	6.20061e-16
GPC1	2.91871e-20	0.335534	0.533	0.269	6.58636e-16
C5orf24	3.24889e-20	0.42595	0.787	0.689	7.33144e-16
MRPL14	3.47239e-20	0.430928	0.9	0.894	7.8358e-16
SDCBP	3.60414e-20	0.39298	0.853	0.813	8.1331e-16
DYNC1I2	3.75757e-20	0.401912	0.833	0.774	8.47933e-16
RAB25	3.81463e-20	0.438259	0.833	0.804	8.60808e-16
HSPB8	3.85765e-20	0.335547	0.613	0.355	8.70517e-16
LMNA	3.86044e-20	0.356342	0.947	0.957	8.71146e-16
ATP2B4	3.94946e-20	0.537711	0.807	0.694	8.91235e-16
VPS13D	3.96024e-20	0.437276	0.72	0.505	8.93669e-16
LMTK2	4.10361e-20	0.38802	0.68	0.458	9.26021e-16
GGT6	4.10566e-20	0.298792	0.393	0.147	9.26484e-16
PHLDA3	4.31754e-20	0.386724	0.54	0.279	9.74297e-16
SCNN1A	4.63089e-20	0.422194	0.9	0.853	1.04501e-15
GNAS	4.974e-20	0.326389	0.973	0.989	1.12243e-15
UBA1	5.22532e-20	0.376068	0.84	0.731	1.17915e-15
MICAL2	5.28879e-20	0.373535	0.78	0.578	1.19347e-15
SORBS3	5.64958e-20	0.341461	0.66	0.412	1.27488e-15
ARL6IP5	5.82969e-20	0.406525	0.893	0.899	1.31553e-15
CAT	7.54401e-20	0.373345	0.947	0.921	1.70238e-15
GNAQ	7.68558e-20	0.416709	0.907	0.895	1.73433e-15
CTTN	8.96892e-20	0.434687	0.853	0.805	2.02393e-15
TIA1	9.90577e-20	0.408674	0.767	0.583	2.23534e-15
IFNAR1	1.03182e-19	0.405105	0.767	0.622	2.32841e-15
ANKIB1	1.05259e-19	0.359339	0.693	0.447	2.37528e-15
B3GNT7	1.21945e-19	0.519615	0.733	0.522	2.75182e-15
BCR	1.47784e-19	0.356233	0.633	0.397	3.3349e-15
VEZT	1.60926e-19	0.380599	0.8	0.673	3.63145e-15
SLC7A6	1.72756e-19	0.334145	0.627	0.37	3.89842e-15
SHROOM3	1.74364e-19	0.478302	0.847	0.793	3.9347e-15
GIPC1	1.75177e-19	0.430841	0.84	0.778	3.95304e-15
GAB1	1.8271e-19	0.382566	0.633	0.415	4.12304e-15
PFKFB3	2.08094e-19	0.297924	0.673	0.395	4.69586e-15
ZNF704	2.28193e-19	0.455476	0.72	0.485	5.1494e-15
S100A4	2.84995e-19	1.41362	0.68	0.496	6.43119e-15
TUBA1A	2.8534e-19	0.401425	0.813	0.688	6.43898e-15
PARVA	2.90983e-19	0.410674	0.727	0.548	6.56632e-15
FERMT2	3.11476e-19	0.405883	0.74	0.605	7.02876e-15
PIK3IP1	3.17622e-19	0.341781	0.613	0.351	7.16746e-15
VKORC1L1	3.34775e-19	0.427275	0.813	0.778	7.55454e-15
CLDN7	3.57644e-19	0.451024	0.9	0.887	8.0706e-15
IFNGR2	3.77245e-19	0.376117	0.713	0.492	8.51292e-15
ATP11A	4.01704e-19	0.414441	0.953	0.861	9.06485e-15
PXN	4.87301e-19	0.411401	0.7	0.482	1.09964e-14
CMTM4	6.03762e-19	0.354308	0.68	0.439	1.36245e-14
CXADR	7.82402e-19	0.473515	0.82	0.806	1.76557e-14
HOOK3	7.92579e-19	0.453933	0.82	0.717	1.78853e-14
TLN1	8.80596e-19	0.417912	0.8	0.697	1.98715e-14
UBE2H	9.36929e-19	0.404193	0.787	0.732	2.11427e-14
TSPAN3	1.15718e-18	0.483814	0.927	0.959	2.61128e-14
DPP9	1.22124e-18	0.385167	0.707	0.477	2.75586e-14
LY6E	1.36682e-18	0.437523	0.827	0.651	3.08437e-14
FNBP1L	1.49644e-18	0.403777	0.787	0.65	3.37686e-14
SYNGR2	1.50282e-18	0.363935	0.873	0.856	3.39127e-14
APOL2	1.68262e-18	0.255865	0.5	0.246	3.797e-14
CD99	1.69081e-18	0.355261	0.827	0.741	3.81548e-14
ATP5F1E	1.82416e-18	0.38627	0.973	0.971	4.1164e-14
TMCC1	1.86928e-18	0.340253	0.547	0.304	4.21821e-14
COMMD2	1.89261e-18	0.407905	0.76	0.59	4.27087e-14
SON	1.95994e-18	0.368039	0.967	0.984	4.42281e-14
REPS2	2.07857e-18	0.30417	0.587	0.336	4.6905e-14
RAD21	2.58944e-18	0.386737	0.9	0.86	5.84333e-14
TJP2	2.61274e-18	0.318695	0.627	0.369	5.89591e-14
SMAD7	2.77489e-18	0.325742	0.54	0.288	6.26181e-14
AC010503.4	2.79337e-18	0.329076	0.567	0.336	6.30352e-14
PON2	2.82893e-18	0.407824	0.887	0.814	6.38375e-14
SEPT2	3.22616e-18	0.330775	0.92	0.923	7.28014e-14
CSNK1E	3.46915e-18	0.368326	0.747	0.536	7.82849e-14
MVB12B	3.48015e-18	0.365592	0.553	0.295	7.85331e-14
BMPR1A	3.75713e-18	0.285212	0.56	0.291	8.47834e-14
ACOT9	4.65847e-18	0.322288	0.587	0.337	1.05123e-13
PPP2CB	5.10863e-18	0.380679	0.84	0.838	1.15281e-13
ILK	5.89346e-18	0.43255	0.78	0.645	1.32992e-13
SNX14	6.04247e-18	0.355815	0.733	0.551	1.36354e-13
AP1G1	6.17451e-18	0.344891	0.76	0.587	1.39334e-13
MACF1	6.26092e-18	0.394643	0.913	0.92	1.41284e-13
YWHAB	6.59769e-18	0.314971	0.907	0.951	1.48884e-13
ANXA5	7.03128e-18	0.307042	0.927	0.929	1.58668e-13
TAOK1	7.08924e-18	0.370952	0.767	0.669	1.59976e-13
PPP3CA	7.92261e-18	0.441762	0.813	0.75	1.78782e-13
MYO5B	8.31622e-18	0.313026	0.6	0.378	1.87664e-13
COBL	8.44019e-18	0.34769	0.633	0.39	1.90461e-13
NOTCH2	8.82345e-18	0.277746	0.627	0.381	1.9911e-13
WIPF2	1.07161e-17	0.389979	0.793	0.678	2.41819e-13
SNX24	1.47904e-17	0.347709	0.64	0.423	3.3376e-13
C20orf194	1.50148e-17	0.280752	0.547	0.288	3.38824e-13
GSAP	1.88634e-17	0.359847	0.72	0.556	4.25672e-13
TNFAIP1	1.93017e-17	0.303052	0.573	0.337	4.35563e-13
DDAH2	2.34347e-17	0.372106	0.633	0.407	5.28828e-13
PFDN1	2.58186e-17	0.435727	0.813	0.715	5.82624e-13
YPEL3	2.77877e-17	0.453249	0.807	0.736	6.27057e-13
GSK3B	2.87665e-17	0.368124	0.68	0.525	6.49144e-13
RAB14	2.91348e-17	0.36833	0.867	0.899	6.57457e-13
PLOD2	3.05777e-17	0.277937	0.56	0.3	6.90016e-13
BCL2L1	3.07261e-17	0.468276	0.76	0.676	6.93364e-13
NAV2	3.20964e-17	0.409898	0.693	0.476	7.24288e-13
ABTB1	3.61777e-17	0.262528	0.553	0.298	8.16386e-13
SESN3	3.97704e-17	0.381858	0.533	0.293	8.97458e-13
BICD2	5.28906e-17	0.274497	0.547	0.303	1.19353e-12
DPY19L1	6.76538e-17	0.296463	0.613	0.388	1.52667e-12
ARPP19	6.84607e-17	0.382138	0.793	0.786	1.54488e-12
NIPSNAP3A	7.13048e-17	0.280055	0.533	0.293	1.60906e-12
ATL3	1.05022e-16	0.341724	0.727	0.574	2.36992e-12
RBMS2	1.34863e-16	0.357686	0.78	0.641	3.04332e-12
NEK7	1.3716e-16	0.365814	0.673	0.486	3.09515e-12
USP33	1.44043e-16	0.307764	0.7	0.514	3.25046e-12
TRPM4	1.52971e-16	0.266882	0.473	0.235	3.45195e-12
PKP3	1.59213e-16	0.359575	0.693	0.497	3.59281e-12
PPP1R12C	1.7167e-16	0.340339	0.607	0.398	3.8739e-12
CAP1	1.83831e-16	0.406466	0.82	0.834	4.14832e-12
CAPZB	2.05623e-16	0.338763	0.873	0.848	4.64009e-12
CHMP3	2.19177e-16	0.446069	0.907	0.889	4.94594e-12
GRN	2.3317e-16	0.298381	0.887	0.883	5.26171e-12
ITSN1	2.51971e-16	0.268956	0.48	0.24	5.68597e-12
OCLN	2.58167e-16	0.397375	0.867	0.819	5.8258e-12
FOXA2	2.59162e-16	0.364241	0.82	0.74	5.84826e-12
CFL2	3.47807e-16	0.381154	0.74	0.59	7.84862e-12
LPCAT3	3.542e-16	0.401318	0.813	0.753	7.99287e-12
SLK	3.71837e-16	0.36693	0.82	0.779	8.39087e-12
ADAM9	3.75767e-16	0.394623	0.713	0.584	8.47955e-12
LUC7L3	4.06315e-16	0.471954	0.913	0.912	9.16889e-12
TMBIM1	4.16411e-16	0.367308	0.747	0.648	9.39674e-12
RNH1	4.16782e-16	0.421976	0.907	0.914	9.4051e-12
KIAA0319L	4.17803e-16	0.433719	0.82	0.802	9.42815e-12
ANXA1	4.18184e-16	0.369336	0.947	0.869	9.43674e-12
MAVS	4.18413e-16	0.327496	0.787	0.652	9.4419e-12
AL161772.1	4.5774e-16	0.276512	0.387	0.172	1.03294e-11
ZNFX1	4.62091e-16	0.333316	0.527	0.294	1.04275e-11
PRRC2B	4.68381e-16	0.337024	0.793	0.693	1.05695e-11
RETREG3	5.17352e-16	0.333124	0.66	0.454	1.16746e-11
SERINC2	5.36581e-16	0.337549	0.647	0.457	1.21085e-11
PSME1	5.38229e-16	0.338579	0.873	0.878	1.21457e-11
FLII	5.50631e-16	0.324299	0.773	0.649	1.24255e-11
LATS2	6.3239e-16	0.351758	0.58	0.361	1.42705e-11
ARHGDIA	6.39967e-16	0.377671	0.833	0.839	1.44415e-11
PTCD3	6.41679e-16	0.313188	0.693	0.522	1.44801e-11
TPRN	6.56699e-16	0.268109	0.56	0.328	1.48191e-11
TRIM56	6.72276e-16	0.358252	0.8	0.739	1.51706e-11
MXD4	7.63314e-16	0.391671	0.773	0.709	1.7225e-11
ATXN1	8.12421e-16	0.365379	0.747	0.6	1.83331e-11
CTNNBIP1	8.43379e-16	0.392755	0.793	0.696	1.90317e-11
SH2D4A	8.51463e-16	0.412991	0.64	0.467	1.92141e-11
PBX2	1.05806e-15	0.33321	0.66	0.501	2.38763e-11
PEG10	1.24371e-15	0.551836	0.827	0.678	2.80655e-11
KLF6	1.28656e-15	0.474968	0.973	0.937	2.90324e-11
CHD9	1.49219e-15	0.384687	0.867	0.811	3.36727e-11
TPGS2	1.53678e-15	0.343601	0.747	0.597	3.4679e-11
S100A16	1.65137e-15	0.344571	0.793	0.685	3.72649e-11
LNPEP	1.91576e-15	0.321211	0.713	0.534	4.32311e-11
RNF128	2.184e-15	0.370617	0.607	0.408	4.92842e-11
AC008268.1	2.29572e-15	0.395778	0.52	0.264	5.18053e-11
APBB1	2.92724e-15	0.276045	0.453	0.224	6.60562e-11
HSPB1	2.9972e-15	0.576018	0.967	0.943	6.76348e-11
IFIT3	3.16654e-15	0.258442	0.48	0.239	7.14562e-11
PDCD6IP	3.22669e-15	0.356644	0.78	0.76	7.28135e-11
TM4SF1	4.95464e-15	0.441154	0.8	0.658	1.11806e-10
HTT	5.23428e-15	0.37768	0.693	0.52	1.18117e-10
RALBP1	5.60383e-15	0.354322	0.8	0.739	1.26456e-10
ITGAV	5.76054e-15	0.397903	0.673	0.485	1.29992e-10
ERAP2	5.83082e-15	0.260428	0.48	0.252	1.31578e-10
PFN1	6.47885e-15	0.344395	0.907	0.928	1.46202e-10
CBX1	7.01058e-15	0.339868	0.64	0.432	1.58201e-10
STAT1	7.33896e-15	0.419715	0.687	0.549	1.65611e-10
BNIP2	8.02449e-15	0.346756	0.727	0.587	1.81081e-10
SLC44A3	8.8384e-15	0.278688	0.507	0.281	1.99447e-10
TSPAN4	9.11049e-15	0.340479	0.867	0.785	2.05587e-10
LTBP3	9.43092e-15	0.315045	0.72	0.548	2.12818e-10
ANKLE2	1.04898e-14	0.287175	0.687	0.491	2.36714e-10
GGA2	1.06821e-14	0.351456	0.733	0.621	2.41053e-10
ITGB6	1.11605e-14	0.495768	0.86	0.8	2.51849e-10
RAB6A	1.13942e-14	0.349873	0.76	0.692	2.57123e-10
LMBRD1	1.21886e-14	0.323123	0.7	0.565	2.75049e-10
APOL6	1.27653e-14	0.46959	0.727	0.654	2.88062e-10
TAP1	1.29336e-14	0.274485	0.54	0.313	2.91861e-10
GSE1	1.43667e-14	0.367476	0.76	0.686	3.242e-10
HLA-A	1.47521e-14	0.31008	0.967	0.989	3.32895e-10
CCDC12	1.86875e-14	0.334608	0.76	0.706	4.21703e-10
TMEM184B	1.90011e-14	0.285074	0.64	0.457	4.28779e-10
YIPF4	2.01886e-14	0.383139	0.773	0.683	4.55577e-10
KIAA0355	2.05445e-14	0.267018	0.607	0.384	4.63608e-10
PCBP1	2.2912e-14	0.322123	0.9	0.928	5.17031e-10
MPZL1	2.64917e-14	0.325235	0.773	0.681	5.97812e-10
ADCY9	2.66156e-14	0.310322	0.66	0.491	6.00607e-10
AP1M1	2.68952e-14	0.329205	0.56	0.379	6.06916e-10
ANXA4	2.72753e-14	0.337	0.873	0.892	6.15495e-10
CYTH1	3.03338e-14	0.304454	0.713	0.571	6.84512e-10
AKAP11	3.09099e-14	0.313749	0.647	0.455	6.97513e-10
KIFC3	3.19387e-14	0.32004	0.673	0.48	7.2073e-10
KLC1	3.23858e-14	0.31794	0.707	0.556	7.30817e-10
TXNDC11	3.59228e-14	0.288541	0.78	0.696	8.10633e-10
NBN	3.60476e-14	0.328432	0.607	0.416	8.1345e-10
IFNGR1	3.74956e-14	0.314516	0.733	0.628	8.46126e-10
KMT2C	3.96306e-14	0.354927	0.827	0.775	8.94304e-10
SETX	4.3612e-14	0.317173	0.72	0.553	9.84148e-10
ROCK1	4.66148e-14	0.369719	0.833	0.796	1.05191e-09
TMTC2	4.76958e-14	0.35856	0.56	0.337	1.0763e-09
LAMC1	5.02088e-14	0.358812	0.673	0.493	1.13301e-09
PRRC2C	5.03555e-14	0.250749	0.887	0.933	1.13632e-09
SLC16A5	5.19076e-14	0.312356	0.64	0.45	1.17135e-09
PLP2	5.80157e-14	0.384532	0.793	0.745	1.30918e-09
ID3	5.88395e-14	0.321814	0.753	0.563	1.32777e-09
KIF1C	6.62513e-14	0.376565	0.807	0.772	1.49503e-09
CAPN1	6.78583e-14	0.377257	0.807	0.769	1.53129e-09
RPS6KA1	7.12364e-14	0.302697	0.673	0.552	1.60752e-09
CPM	8.38348e-14	0.391985	0.94	0.879	1.89182e-09
AMOTL1	8.70125e-14	0.419392	0.633	0.478	1.96352e-09
GCLM	8.71161e-14	0.319476	0.633	0.432	1.96586e-09
CAST	9.18613e-14	0.312053	0.92	0.958	2.07294e-09
BAZ2A	9.99047e-14	0.386086	0.733	0.627	2.25445e-09
TRIOBP	1.00795e-13	0.318995	0.773	0.7	2.27455e-09
NECTIN2	1.00881e-13	0.318274	0.813	0.748	2.27649e-09
NCKAP1	1.01918e-13	0.32198	0.853	0.796	2.29988e-09
DIAPH1	1.17463e-13	0.331894	0.78	0.706	2.65068e-09
ZBTB7A	1.18295e-13	0.32441	0.847	0.764	2.66944e-09
BAIAP2	1.2633e-13	0.337221	0.807	0.772	2.85077e-09
DDX17	1.35193e-13	0.268182	0.953	0.976	3.05077e-09
TRIM22	1.6072e-13	0.27934	0.607	0.4	3.6268e-09
MPRIP	1.65539e-13	0.32818	0.787	0.725	3.73555e-09
PURA	1.67873e-13	0.357666	0.82	0.813	3.78822e-09
SMARCC2	1.82194e-13	0.292062	0.68	0.496	4.11139e-09
ANKRD11	1.90911e-13	0.382064	0.867	0.876	4.30811e-09
GOLGB1	1.98873e-13	0.352653	0.9	0.936	4.48776e-09
ANKRD44	2.14465e-13	0.263648	0.573	0.362	4.83961e-09
TMEM98	2.16416e-13	0.352244	0.667	0.526	4.88363e-09
TMEM30A	2.31084e-13	0.35357	0.853	0.854	5.21465e-09
C6orf62	2.44357e-13	0.318512	0.833	0.828	5.51416e-09
SMAD3	2.76163e-13	0.267241	0.567	0.343	6.2319e-09
PRRG4	2.81629e-13	0.347566	0.72	0.585	6.35525e-09
METTL7A	2.89459e-13	0.439132	0.86	0.84	6.53193e-09
GNB2	3.46388e-13	0.258493	0.86	0.883	7.8166e-09
IGSF3	3.68518e-13	0.302295	0.64	0.468	8.31598e-09
UBR2	4.92703e-13	0.309244	0.667	0.494	1.11183e-08
ITFG1	5.53224e-13	0.317687	0.687	0.545	1.24841e-08
SPSB3	5.6773e-13	0.295354	0.693	0.536	1.28114e-08
PPDPF	6.04472e-13	0.355819	0.947	0.953	1.36405e-08
SLC25A37	7.6151e-13	0.360629	0.687	0.535	1.71842e-08
USP25	9.25403e-13	0.269157	0.647	0.496	2.08827e-08
KPNB1	9.37009e-13	0.278667	0.827	0.816	2.11445e-08
CLIC2	1.03817e-12	0.346686	0.653	0.507	2.34273e-08
ZDHHC20	1.11274e-12	0.303876	0.62	0.477	2.511e-08
CSNK1D	1.1164e-12	0.302878	0.767	0.694	2.51926e-08
GUK1	1.18868e-12	0.3385	0.88	0.899	2.68237e-08
KDM5A	1.74845e-12	0.278084	0.76	0.69	3.94556e-08
DENND1B	1.80007e-12	0.267026	0.593	0.406	4.06203e-08
EFEMP2	1.89138e-12	0.273648	0.547	0.336	4.26808e-08
MED15	1.98363e-12	0.339787	0.613	0.463	4.47626e-08
ATOH8	2.02488e-12	0.368223	0.64	0.48	4.56935e-08
CLIP1	2.48348e-12	0.364433	0.813	0.776	5.60423e-08
EHBP1	2.6635e-12	0.281875	0.513	0.323	6.01045e-08
ELOVL1	2.74333e-12	0.342643	0.727	0.669	6.19059e-08
RHOQ	2.8083e-12	0.294176	0.74	0.669	6.33721e-08
NR2C1	3.01572e-12	0.300924	0.493	0.308	6.80528e-08
SLC12A4	3.208e-12	0.260507	0.513	0.316	7.23917e-08
UNC13B	3.89861e-12	0.313368	0.84	0.756	8.79761e-08
MEAF6	3.90782e-12	0.272194	0.753	0.651	8.81839e-08
RIOK3	3.96098e-12	0.320992	0.78	0.745	8.93835e-08
TTC7A	4.19974e-12	0.2958	0.447	0.254	9.47713e-08
TAOK2	4.42156e-12	0.300538	0.633	0.471	9.9777e-08
LRP10	4.70089e-12	0.309635	0.84	0.877	1.0608e-07
KIF1B	4.85545e-12	0.283887	0.66	0.508	1.09568e-07
GSTM3	4.95213e-12	0.280465	0.427	0.222	1.1175e-07
CTGF	4.99221e-12	0.336933	0.707	0.484	1.12654e-07
DIAPH2	5.53151e-12	0.417845	0.7	0.58	1.24824e-07
ATRX	6.032e-12	0.342359	0.867	0.891	1.36118e-07
CYFIP1	7.08496e-12	0.280007	0.74	0.628	1.59879e-07
ITPRIPL2	7.291e-12	0.347503	0.727	0.673	1.64529e-07
NFATC2IP	7.38942e-12	0.315585	0.72	0.61	1.6675e-07
DCTN2	7.47664e-12	0.364109	0.72	0.684	1.68718e-07
DSG2	7.56642e-12	0.325621	0.747	0.694	1.70744e-07
ZNF706	8.21957e-12	0.352207	0.747	0.681	1.85483e-07
GALC	8.22417e-12	0.284972	0.567	0.378	1.85587e-07
VPS13C	9.41743e-12	0.308493	0.833	0.769	2.12514e-07
NEDD8	9.91969e-12	0.284872	0.88	0.9	2.23848e-07
ANKRD13A	1.09053e-11	0.296446	0.707	0.591	2.4609e-07
RAPGEF2	1.09989e-11	0.350137	0.653	0.505	2.48202e-07
ADAR	1.1626e-11	0.293225	0.787	0.772	2.62352e-07
SNX1	1.23214e-11	0.275886	0.747	0.711	2.78045e-07
USP22	1.2651e-11	0.329563	0.793	0.756	2.85483e-07
LTBR	1.28289e-11	0.311334	0.793	0.772	2.89497e-07
ARHGAP29	1.40757e-11	0.294718	0.68	0.543	3.17632e-07
TENT5B	1.49542e-11	0.27173	0.507	0.314	3.37457e-07
SERPING1	1.54817e-11	0.311088	0.827	0.806	3.49359e-07
HSP90AB1	1.81983e-11	0.27253	0.967	0.992	4.10664e-07
ARAP1	1.89171e-11	0.316373	0.693	0.577	4.26883e-07
ESYT2	1.98717e-11	0.282609	0.693	0.606	4.48424e-07
SCAF11	2.16174e-11	0.299667	0.873	0.912	4.87818e-07
N4BP2L2	2.26117e-11	0.338817	0.92	0.942	5.10257e-07
KPNA3	2.26859e-11	0.333395	0.7	0.6	5.1193e-07
EIF2AK2	2.33686e-11	0.348862	0.707	0.626	5.27336e-07
ARHGAP24	2.59073e-11	0.257418	0.627	0.436	5.84625e-07
VPS36	2.8859e-11	0.307348	0.747	0.695	6.51232e-07
DCTN4	3.02014e-11	0.304738	0.653	0.522	6.81524e-07
NAP1L4	3.19324e-11	0.30307	0.727	0.641	7.20588e-07
ACTN1	3.23542e-11	0.272008	0.66	0.495	7.30105e-07
SYDE2	3.33758e-11	0.328679	0.6	0.421	7.53159e-07
EXPH5	3.66309e-11	0.344528	0.76	0.682	8.26612e-07
MTCH1	3.69524e-11	0.262687	0.893	0.921	8.33867e-07
RAB11B	3.83317e-11	0.267065	0.787	0.762	8.64993e-07
DLG1	3.85553e-11	0.28738	0.727	0.626	8.7004e-07
REEP5	3.88613e-11	0.261796	0.86	0.889	8.76944e-07
IFI27L1	3.97969e-11	0.279722	0.54	0.374	8.98057e-07
NFE2L1	4.118e-11	0.356525	0.713	0.677	9.29268e-07
BIRC3	4.30039e-11	0.512394	0.593	0.395	9.70425e-07
PAFAH1B2	4.50651e-11	0.277235	0.713	0.644	1.01694e-06
RAB10	4.70894e-11	0.281757	0.753	0.743	1.06262e-06
PABPN1	5.17908e-11	0.36718	0.807	0.787	1.16871e-06
CBR1	5.76941e-11	0.336805	0.753	0.709	1.30193e-06
VSIG10	5.88073e-11	0.325486	0.707	0.558	1.32705e-06
CBX6	6.091e-11	0.267391	0.667	0.536	1.37449e-06
TSEN15	6.21192e-11	0.258798	0.553	0.378	1.40178e-06
NFAT5	6.51083e-11	0.326493	0.82	0.793	1.46923e-06
SWAP70	6.51596e-11	0.259748	0.68	0.585	1.47039e-06
TNRC18	6.72054e-11	0.308143	0.747	0.662	1.51656e-06
NBPF12	7.07523e-11	0.297276	0.413	0.224	1.5966e-06
CTSA	7.54759e-11	0.277561	0.76	0.726	1.70319e-06
ARPC1B	8.42699e-11	0.308546	0.88	0.904	1.90164e-06
SUN2	9.80957e-11	0.252828	0.62	0.445	2.21363e-06
MBNL1	9.91724e-11	0.277344	0.907	0.937	2.23793e-06
TP53I3	1.07707e-10	0.318273	0.727	0.668	2.43051e-06
WWC1	1.09736e-10	0.309364	0.78	0.74	2.4763e-06
KPNA4	1.14599e-10	0.281538	0.727	0.627	2.58603e-06
ATP1B3	1.1763e-10	0.335363	0.787	0.707	2.65444e-06
PLXNB1	1.1791e-10	0.299101	0.64	0.487	2.66076e-06
PSMD2	1.19137e-10	0.281859	0.773	0.733	2.68844e-06
NIPAL3	1.30188e-10	0.324427	0.593	0.458	2.93782e-06
DVL1	1.31067e-10	0.252666	0.587	0.417	2.95765e-06
VAMP2	1.32592e-10	0.264386	0.82	0.83	2.99207e-06
WDR26	1.56789e-10	0.290857	0.733	0.642	3.53811e-06
PCMTD1	1.70891e-10	0.307938	0.76	0.728	3.85633e-06
RNF13	1.72664e-10	0.290427	0.76	0.721	3.89633e-06
TPD52L2	1.76119e-10	0.270998	0.667	0.526	3.9743e-06
STT3B	1.93457e-10	0.281	0.773	0.767	4.36556e-06
PLEKHB2	1.96355e-10	0.288818	0.727	0.702	4.43095e-06
DNM2	2.044e-10	0.276243	0.82	0.781	4.61248e-06
NSD1	2.09682e-10	0.258882	0.667	0.531	4.73169e-06
PGAM1	2.31719e-10	0.284825	0.807	0.758	5.22896e-06
ARID1A	2.33059e-10	0.26566	0.753	0.705	5.25921e-06
CYBRD1	2.40091e-10	0.437176	0.753	0.715	5.4179e-06
MAPK3	2.45846e-10	0.294412	0.6	0.478	5.54776e-06
RSRP1	2.47772e-10	0.326258	0.84	0.805	5.59122e-06
FZD5	2.54566e-10	0.294799	0.72	0.659	5.74453e-06
RHBDD2	3.02882e-10	0.267369	0.653	0.573	6.83484e-06
MRPL33	3.08336e-10	0.302118	0.88	0.87	6.9579e-06
FAR1	3.09819e-10	0.253888	0.647	0.502	6.99138e-06
SAMD12	3.21234e-10	0.251063	0.493	0.322	7.24897e-06
CCNY	3.33328e-10	0.286954	0.687	0.618	7.52188e-06
GATAD1	3.46965e-10	0.263564	0.813	0.783	7.82962e-06
DYNC1LI2	3.514e-10	0.33108	0.833	0.863	7.9297e-06
ORMDL3	3.56689e-10	0.332228	0.673	0.583	8.04904e-06
FLOT1	3.68576e-10	0.27839	0.747	0.713	8.31728e-06
KLF13	3.91143e-10	0.346817	0.853	0.799	8.82654e-06
NT5C2	4.07667e-10	0.305923	0.62	0.483	9.19942e-06
SH3RF1	4.14958e-10	0.289505	0.673	0.577	9.36394e-06
ZNF106	4.22106e-10	0.351188	0.82	0.825	9.52524e-06
DDX5	4.27973e-10	0.269195	0.98	0.996	9.65765e-06
RNPEPL1	4.31382e-10	0.267238	0.727	0.699	9.73457e-06
KAT6B	4.37277e-10	0.319916	0.687	0.539	9.86758e-06
WASF2	4.51143e-10	0.271629	0.787	0.77	1.01805e-05
WAC	4.57639e-10	0.25617	0.847	0.813	1.03271e-05
USP40	4.97489e-10	0.269128	0.633	0.487	1.12263e-05
MEF2A	5.23548e-10	0.313526	0.687	0.598	1.18144e-05
SPIN1	5.30474e-10	0.255063	0.587	0.439	1.19707e-05
CPEB4	5.37267e-10	0.319462	0.793	0.706	1.2124e-05
WASL	7.29751e-10	0.305273	0.747	0.742	1.64676e-05
TANC1	7.67863e-10	0.352637	0.633	0.49	1.73276e-05
TALDO1	7.94683e-10	0.263876	0.86	0.855	1.79328e-05
AAK1	8.81745e-10	0.257636	0.733	0.632	1.98975e-05
BEX3	8.97897e-10	0.341468	0.873	0.855	2.02619e-05
TBCB	9.12274e-10	0.256091	0.64	0.524	2.05864e-05
CDIPT	9.26091e-10	0.280782	0.72	0.645	2.08982e-05
RALA	1.05671e-09	0.258716	0.653	0.571	2.38458e-05
YPEL2	1.11613e-09	0.25331	0.6	0.439	2.51866e-05
ACTR2	1.14867e-09	0.290466	0.82	0.826	2.59209e-05
CSRP1	1.24205e-09	0.257638	0.747	0.68	2.80281e-05
TRAK1	1.40084e-09	0.280621	0.62	0.472	3.16114e-05
EVI5	1.51208e-09	0.323293	0.647	0.558	3.41215e-05
AGO3	1.52348e-09	0.267842	0.693	0.56	3.43788e-05
ATN1	1.59868e-09	0.286859	0.78	0.745	3.60759e-05
TMEM245	1.68896e-09	0.332196	0.853	0.844	3.81131e-05
TBL1XR1	1.73252e-09	0.321281	0.74	0.698	3.90959e-05
CASZ1	1.92193e-09	0.308605	0.693	0.581	4.33702e-05
KPNA6	1.92824e-09	0.286046	0.707	0.689	4.35127e-05
LIMS1	1.95756e-09	0.277251	0.8	0.751	4.41744e-05
NORAD	2.21437e-09	0.252089	0.867	0.933	4.99695e-05
DAPK1	2.30646e-09	0.291077	0.693	0.601	5.20477e-05
EMC10	2.31434e-09	0.255251	0.833	0.851	5.22253e-05
SVIL	2.32492e-09	0.284272	0.653	0.52	5.24642e-05
ECPAS	2.46292e-09	0.28058	0.707	0.606	5.55783e-05
RORA	2.49131e-09	0.297819	0.74	0.66	5.6219e-05
FLRT3	2.50187e-09	0.299102	0.847	0.798	5.64571e-05
KMT2A	2.66944e-09	0.297289	0.787	0.732	6.02386e-05
NMT1	2.71016e-09	0.281086	0.767	0.746	6.11574e-05
AFF4	2.7244e-09	0.261805	0.82	0.852	6.14789e-05
SMARCA1	3.00646e-09	0.299863	0.633	0.5	6.78438e-05
PDZD2	3.25199e-09	0.273389	0.693	0.607	7.33844e-05
NUMA1	3.43373e-09	0.289631	0.74	0.75	7.74855e-05
TCAF1	4.33414e-09	0.270129	0.6	0.47	9.78043e-05
ORMDL2	4.49321e-09	0.274515	0.693	0.634	0.000101394
CDV3	4.51298e-09	0.289273	0.807	0.85	0.00010184
POGZ	4.85011e-09	0.282347	0.647	0.523	0.000109448
IL18	5.36758e-09	0.524094	0.547	0.422	0.000121125
ARFGEF1	5.51666e-09	0.258467	0.66	0.561	0.000124489
RNF19A	5.8373e-09	0.266661	0.753	0.713	0.000131725
RICTOR	5.97645e-09	0.318047	0.767	0.709	0.000134865
RASSF7	6.40801e-09	0.295832	0.8	0.776	0.000144603
WBP2	6.92849e-09	0.257626	0.813	0.835	0.000156348
GALNT1	7.61382e-09	0.302616	0.707	0.671	0.000171813
TNIP1	7.75704e-09	0.277286	0.633	0.544	0.000175045
PPA1	7.76865e-09	0.252293	0.913	0.944	0.000175307
MPHOSPH8	8.3037e-09	0.282478	0.853	0.825	0.000187381
EIF5B	8.62051e-09	0.275791	0.847	0.876	0.00019453
SLC39A1	8.76644e-09	0.27147	0.733	0.69	0.000197823
AP2B1	9.48948e-09	0.268129	0.773	0.781	0.00021414
NKTR	9.71121e-09	0.257501	0.867	0.874	0.000219143
SGMS1	9.78943e-09	0.251671	0.687	0.614	0.000220908
MYO9A	1.1042e-08	0.306369	0.8	0.772	0.000249173
MFHAS1	1.1812e-08	0.281716	0.58	0.482	0.000266549
SH3GLB1	1.26319e-08	0.262306	0.767	0.765	0.000285052
PAK2	1.31198e-08	0.280047	0.707	0.661	0.000296062
USP34	1.32391e-08	0.299485	0.86	0.793	0.000298752
OSBPL9	1.3321e-08	0.253113	0.74	0.7	0.000300601
BDP1	1.49753e-08	0.271781	0.76	0.744	0.000337933
INPPL1	1.60913e-08	0.26774	0.587	0.487	0.000363116
ZBTB38	1.73941e-08	0.254307	0.773	0.739	0.000392515
CPNE3	1.74744e-08	0.251056	0.847	0.852	0.000394327
CALR	1.7528e-08	0.273706	0.92	0.95	0.000395537
AAMDC	1.79413e-08	0.269368	0.593	0.487	0.000404864
ROCK2	1.91228e-08	0.274847	0.727	0.679	0.000431524
SMARCA5	2.12062e-08	0.343175	0.86	0.897	0.000478539
VPS13A	2.16319e-08	0.344628	0.727	0.69	0.000488146
ST14	2.2536e-08	0.264737	0.647	0.573	0.000508546
SH2D3A	2.37052e-08	0.258063	0.54	0.415	0.000534932
MIB1	2.40251e-08	0.277117	0.633	0.51	0.00054215
RAB3GAP2	2.52948e-08	0.264125	0.64	0.537	0.000570802
GK5	2.71723e-08	0.265865	0.593	0.446	0.000613171
RERE	2.9149e-08	0.280904	0.78	0.754	0.000657776
SMARCC1	3.09349e-08	0.258202	0.693	0.598	0.000698077
STK17B	3.80337e-08	0.295838	0.68	0.6	0.000858268
ATP5MD	3.85236e-08	0.26508	0.887	0.907	0.000869324
CARMIL1	3.94196e-08	0.264946	0.6	0.501	0.000889543
RSF1	4.06484e-08	0.325492	0.793	0.798	0.000917272
GINM1	4.09579e-08	0.255302	0.693	0.632	0.000924257
LPIN2	4.33984e-08	0.253563	0.687	0.683	0.000979329
CALM3	4.75176e-08	0.282711	0.78	0.782	0.00107228
CNN2	4.83628e-08	0.308571	0.787	0.805	0.00109136
CCND3	5.48796e-08	0.260707	0.82	0.788	0.00123841
MCU	5.62488e-08	0.25052	0.573	0.444	0.00126931
MKNK2	5.82081e-08	0.276454	0.82	0.834	0.00131352
CCDC107	5.90756e-08	0.34163	0.647	0.58	0.0013331
APPL1	6.81635e-08	0.285303	0.66	0.645	0.00153818
HSP90AA1	7.35772e-08	0.256553	0.98	0.996	0.00166034
LENG8	7.96459e-08	0.381107	0.74	0.744	0.00179729
HYAL1	8.38649e-08	0.253421	0.58	0.464	0.00189249
ACOX1	8.55716e-08	0.268831	0.667	0.583	0.00193101
SLC35E1	9.04759e-08	0.256793	0.74	0.709	0.00204168
C5orf38	9.16423e-08	0.268155	0.767	0.729	0.002068
SMG1	9.19265e-08	0.250593	0.72	0.673	0.00207441
TTC37	9.66946e-08	0.266088	0.727	0.723	0.00218201
ORMDL1	9.80469e-08	0.324703	0.76	0.749	0.00221253
STOM	9.82929e-08	0.252094	0.82	0.871	0.00221808
PDZK1IP1	1.0655e-07	0.349402	0.693	0.615	0.00240441
ATP13A3	1.15912e-07	0.258257	0.667	0.575	0.00261567
SMAD2	1.17382e-07	0.267507	0.753	0.748	0.00264885
PSMD1	1.17946e-07	0.260189	0.713	0.662	0.00266158
MAPKAPK2	1.19626e-07	0.260983	0.753	0.698	0.00269948
TNRC6A	1.35591e-07	0.326529	0.713	0.664	0.00305975
AHR	1.50724e-07	0.278057	0.813	0.794	0.00340123
RIC8A	1.73507e-07	0.269476	0.587	0.497	0.00391535
ZMYND11	1.89531e-07	0.281227	0.653	0.638	0.00427696
KCTD9	1.97383e-07	0.251736	0.527	0.399	0.00445414
GNG12	2.05357e-07	0.278449	0.527	0.405	0.00463409
SYNRG	2.28591e-07	0.254495	0.647	0.544	0.00515839
NCOA1	2.42914e-07	0.261532	0.7	0.663	0.00548161
CDKL5	4.87583e-07	0.261654	0.7	0.634	0.0110028
SLC2A3	6.42407e-07	0.343425	0.747	0.622	0.0144965
PPT1	6.88603e-07	0.256635	0.633	0.564	0.015539
DNAJB2	7.04858e-07	0.263871	0.633	0.603	0.0159058
FBXW5	7.59552e-07	0.266627	0.74	0.745	0.0171401
DDAH1	8.61875e-07	0.270206	0.74	0.765	0.0194491
SERPINH1	8.96055e-07	0.291328	0.733	0.677	0.0202204
PTMS	1.14239e-06	0.255062	0.84	0.882	0.0257793
PRKAA1	1.38864e-06	0.254837	0.647	0.572	0.0313361
B4GALT1	1.42029e-06	0.276175	0.72	0.718	0.0320503
LARP4B	1.75912e-06	0.252355	0.76	0.766	0.0396964
PTPRA	1.88092e-06	0.253935	0.673	0.64	0.0424449
NUB1	2.13918e-06	0.264414	0.66	0.635	0.0482728

## Sheet: Proliferating
	p_val	avg_logFC	pct.1	pct.2	p_val_adj
TOP2A	0	2.24582	0.994	0.106	0
MKI67	0	1.64407	0.894	0.027	0
TK1	0	1.58368	0.976	0.108	0
NUSAP1	0	1.50812	0.918	0.056	0
TYMS	0	1.40687	0.976	0.059	0
RRM2	0	1.32685	0.859	0.033	0
PCLAF	0	1.31035	0.959	0.098	0
FAM111B	0	1.19616	0.841	0.022	0
CDK1	0	1.15398	0.971	0.089	0
ASPM	0	1.04259	0.782	0.017	0
BIRC5	0	0.985582	0.824	0.023	0
UBE2C	0	0.962394	0.753	0.023	0
TPX2	0	0.945653	0.776	0.019	0
ASF1B	0	0.938415	0.953	0.035	0
CLSPN	0	0.92111	0.824	0.02	0
HMMR	0	0.910961	0.776	0.048	0
DIAPH3	0	0.90422	0.9	0.029	0
TACC3	0	0.897266	0.888	0.037	0
ANLN	0	0.887788	0.818	0.023	0
ZWINT	0	0.874067	0.976	0.066	0
CENPU	0	0.845334	0.924	0.046	0
PBK	0	0.840432	0.794	0.013	0
LMNB1	0	0.831281	0.941	0.075	0
PRC1	0	0.77264	0.847	0.037	0
FANCI	0	0.76157	0.894	0.065	0
CENPE	0	0.752386	0.618	0.024	0
KIF23	0	0.740364	0.782	0.051	0
BRCA1	0	0.729351	0.9	0.057	0
KNL1	0	0.70936	0.724	0.02	0
CEP55	0	0.704176	0.794	0.013	0
CDKN3	0	0.676112	0.735	0.036	0
CENPW	0	0.671743	0.841	0.072	0
AURKB	0	0.660473	0.765	0.015	0
NCAPG	0	0.654981	0.847	0.01	0
FOXM1	0	0.653505	0.824	0.026	0
KIF11	0	0.646015	0.812	0.029	0
GTSE1	0	0.645004	0.694	0.01	0
ESCO2	0	0.6447	0.824	0.011	0
CDC20	0	0.643781	0.659	0.029	0
CDT1	0	0.622597	0.888	0.048	0
CDCA3	0	0.622544	0.647	0.017	0
RAD51AP1	0	0.618853	0.888	0.028	0
CCNA2	0	0.605622	0.765	0.015	0
ATAD5	0	0.598298	0.824	0.057	0
KIFC1	0	0.590497	0.829	0.027	0
CENPK	0	0.581567	0.906	0.055	0
CDCA5	0	0.580747	0.806	0.02	0
PKMYT1	0	0.578347	0.818	0.015	0
MYBL2	0	0.56694	0.759	0.009	0
DLGAP5	0	0.559373	0.6	0.011	0
UHRF1	0	0.555644	0.765	0.015	0
ZNF367	0	0.535223	0.729	0.022	0
DTL	0	0.533264	0.706	0.019	0
IQGAP3	0	0.532948	0.624	0.014	0
CCNB2	0	0.531957	0.618	0.021	0
SPC25	0	0.524811	0.718	0.009	0
SPAG5	0	0.514651	0.776	0.036	0
MAD2L1	0	0.512068	0.853	0.049	0
GINS2	0	0.510553	0.765	0.035	0
PRR11	0	0.501237	0.559	0.02	0
NDC80	0	0.49607	0.671	0.009	0
DEPDC1	0	0.495082	0.659	0.01	0
KIF20A	0	0.488256	0.606	0.024	0
FANCD2	0	0.488101	0.824	0.057	0
KIF4A	0	0.484323	0.7	0.01	0
BUB1B	0	0.480472	0.759	0.011	0
NCAPG2	0	0.478939	0.829	0.06	0
SPC24	0	0.470726	0.794	0.019	0
ORC6	0	0.462141	0.829	0.046	0
NUF2	0	0.455481	0.7	0.012	0
CCNE2	0	0.444265	0.653	0.028	0
CDC6	0	0.442606	0.694	0.025	0
CKAP2L	0	0.439611	0.665	0.008	0
NRM	0	0.438912	0.8	0.048	0
SGO1	0	0.436219	0.765	0.014	0
SHCBP1	0	0.433817	0.776	0.011	0
CDCA8	0	0.430206	0.676	0.02	0
RECQL4	0	0.417719	0.741	0.029	0
KIF14	0	0.416847	0.576	0.008	0
HJURP	0	0.414292	0.653	0.007	0
TTK	0	0.40144	0.688	0.013	0
KIF15	0	0.38525	0.688	0.009	0
MELK	0	0.362338	0.724	0.014	0
KNTC1	0	0.35134	0.694	0.041	0
MND1	0	0.350611	0.7	0.038	0
CIP2A	0	0.348356	0.665	0.028	0
KIF2C	0	0.344901	0.618	0.01	0
TROAP	0	0.343302	0.541	0.016	0
SAPCD2	0	0.342044	0.571	0.024	0
MCM10	0	0.326972	0.618	0.009	0
RAD54L	0	0.324827	0.665	0.008	0
KIF18B	0	0.319778	0.594	0.005	0
NCAPH	0	0.318606	0.671	0.011	0
BRIP1	0	0.31385	0.635	0.017	0
E2F2	0	0.312413	0.606	0.005	0
CDCA2	0	0.308665	0.571	0.014	0
BLM	0	0.308322	0.635	0.018	0
CDC45	0	0.30273	0.647	0.011	0
XRCC2	0	0.296465	0.624	0.028	0
MYBL1	0	0.284092	0.535	0.009	0
POLQ	0	0.283659	0.618	0.007	0
SKA3	0	0.274343	0.606	0.012	0
FANCG	0	0.266593	0.647	0.035	0
PLK4	0	0.257267	0.659	0.02	0
DEPDC1B	0	0.253138	0.529	0.005	0
PSRC1	1.12105e-306	0.256581	0.488	0.02	2.52977e-302
POC1A	5.07206e-301	0.356467	0.735	0.052	1.14456e-296
SGO2	1.51229e-299	0.553365	0.747	0.054	3.41263e-295
ZGRF1	1.07904e-297	0.275975	0.612	0.034	2.43497e-293
CENPF	2.11577e-294	1.57338	0.712	0.052	4.77444e-290
ARHGAP11A	1.98874e-290	0.584415	0.747	0.058	4.48779e-286
TCF19	5.60191e-289	0.75116	0.924	0.099	1.26413e-284
EZH2	2.05344e-286	0.691169	0.853	0.08	4.63379e-282
PLK1	3.20096e-282	0.378085	0.412	0.015	7.22328e-278
CHEK1	3.57587e-276	0.423298	0.782	0.067	8.06931e-272
HELLS	2.61617e-274	1.09058	0.924	0.106	5.90364e-270
RMI2	8.01426e-271	0.285199	0.635	0.042	1.8085e-266
CENPM	4.53974e-269	0.829807	0.918	0.099	1.02444e-264
HIST1H1B	1.70746e-265	0.417766	0.429	0.018	3.85306e-261
WDR76	3.29232e-245	0.474303	0.759	0.073	7.42944e-241
STIL	8.40846e-239	0.261175	0.594	0.041	1.89745e-234
BRCA2	2.44555e-237	0.976797	0.959	0.142	5.51862e-233
GINS4	1.22164e-236	0.267001	0.671	0.054	2.75676e-232
TONSL	7.34286e-231	0.265945	0.659	0.054	1.65699e-226
UBE2T	9.03891e-228	0.706206	0.912	0.131	2.03972e-223
CENPH	5.77754e-225	0.315614	0.694	0.064	1.30376e-220
MCM4	2.82206e-222	1.00274	0.918	0.134	6.36826e-218
PHF19	1.4808e-221	0.637608	0.882	0.122	3.34157e-217
MCM2	1.43424e-220	0.469031	0.765	0.082	3.23651e-216
NEURL1B	8.71397e-217	0.295109	0.488	0.03	1.96639e-212
GGH	4.71035e-212	0.589636	0.865	0.116	1.06294e-207
MXD3	3.42543e-201	0.581213	0.7	0.076	7.72982e-197
RBL1	4.21437e-200	0.280049	0.671	0.065	9.51015e-196
MCM6	1.35256e-199	0.672735	0.806	0.107	3.05219e-195
CHAF1A	1.95058e-198	0.538786	0.818	0.109	4.40168e-194
RACGAP1	8.63764e-190	0.543269	0.824	0.117	1.94917e-185
CEP152	2.22978e-189	0.410437	0.759	0.092	5.03173e-185
FANCA	1.54566e-184	0.312154	0.735	0.087	3.48793e-180
KIF20B	3.7131e-180	0.907947	0.882	0.151	8.37898e-176
NCAPD3	1.64252e-178	0.59055	0.9	0.16	3.70651e-174
FEN1	5.06059e-178	0.655207	0.841	0.137	1.14197e-173
DONSON	1.04075e-170	0.255915	0.653	0.073	2.34856e-166
MCM8	7.1568e-170	0.420259	0.747	0.101	1.615e-165
E2F1	4.60684e-169	0.731442	0.806	0.133	1.03958e-164
STMN1	2.14638e-164	1.72315	0.982	0.243	4.84352e-160
SMC2	7.75687e-164	1.10348	0.994	0.266	1.75042e-159
CKAP2	6.67755e-163	0.700919	0.788	0.126	1.50686e-158
GEN1	8.25683e-163	0.27293	0.653	0.075	1.86324e-158
SPDL1	9.93145e-161	0.325315	0.676	0.085	2.24113e-156
PAQR4	2.48334e-159	0.304458	0.706	0.091	5.60391e-155
RNASEH2A	5.91582e-158	0.250753	0.606	0.068	1.33496e-153
CDCA4	6.27387e-158	0.32823	0.706	0.095	1.41576e-153
TIMELESS	2.08081e-157	0.440022	0.859	0.153	4.69556e-153
POLA1	1.9944e-156	0.389851	0.735	0.104	4.50055e-152
RFC4	4.33424e-153	0.340606	0.718	0.102	9.78065e-149
C21orf58	4.41581e-151	0.452073	0.876	0.139	9.96472e-147
DHFR	1.4717e-150	1.06818	0.965	0.264	3.32103e-146
BUB1	2.26305e-150	0.447526	0.765	0.122	5.10679e-146
LMNB2	7.28084e-150	0.717624	0.941	0.232	1.64299e-145
CCNF	5.46112e-149	0.285185	0.594	0.069	1.23236e-144
CDKN2C	1.39296e-145	0.375718	0.635	0.084	3.14336e-141
ZWILCH	7.84433e-145	0.298914	0.718	0.108	1.77015e-140
ATAD2	3.65692e-141	1.06316	0.929	0.25	8.2522e-137
MCM7	3.36991e-139	1.02869	0.965	0.279	7.60454e-135
MNS1	3.66522e-139	0.250373	0.788	0.112	8.27093e-135
POLE	3.67855e-139	0.326127	0.724	0.113	8.30101e-135
CCNB1	1.30766e-137	0.795412	0.547	0.064	2.95086e-133
LIG1	5.49305e-137	0.653462	0.876	0.204	1.23956e-132
MCM5	4.27717e-135	0.631804	0.794	0.158	9.65187e-131
DNAJC9	1.20204e-131	0.575236	0.871	0.207	2.71251e-127
RRM1	6.25439e-128	1.00914	0.994	0.39	1.41136e-123
RCCD1	1.14316e-126	0.364116	0.759	0.141	2.57966e-122
FBXO5	7.3649e-126	0.323936	0.647	0.1	1.66196e-121
MASTL	2.05511e-123	0.306103	0.706	0.118	4.63756e-119
DTYMK	4.78398e-123	0.774177	0.976	0.34	1.07955e-118
NCAPD2	9.29568e-123	0.632092	0.818	0.191	2.09766e-118
AURKA	2.83388e-122	0.405615	0.565	0.077	6.39492e-118
TTF2	1.06945e-121	0.372319	0.835	0.169	2.41333e-117
DSN1	1.94526e-121	0.353307	0.794	0.158	4.38968e-117
CDK2	1.27378e-120	0.304404	0.765	0.144	2.87441e-116
ECT2	4.7916e-116	0.651108	0.806	0.188	1.08127e-111
H2AFX	6.14091e-116	1.07952	0.965	0.375	1.38576e-111
FIGNL1	7.09068e-116	0.256347	0.659	0.106	1.60008e-111
NEMP1	1.26171e-114	0.278992	0.682	0.116	2.84718e-110
RPL39L	3.49259e-114	0.273559	0.676	0.117	7.88138e-110
RFWD3	5.20077e-114	0.324987	0.782	0.162	1.17361e-109
POLA2	2.36717e-111	0.279133	0.682	0.123	5.34176e-107
NUDT1	8.07847e-110	0.408623	0.794	0.187	1.82299e-105
ACOT7	2.03816e-109	0.293082	0.753	0.149	4.59931e-105
HMGB2	4.26874e-109	1.68818	0.988	0.533	9.63283e-105
CENPJ	1.22744e-108	0.294039	0.747	0.146	2.76985e-104
NUP210	2.94154e-107	0.375622	0.8	0.18	6.63787e-103
TMPO	3.52581e-106	0.976635	0.971	0.442	7.95634e-102
PTTG1	1.03433e-105	1.12462	0.765	0.188	2.33407e-101
TUBB	1.7791e-105	1.71811	1	0.769	4.01472e-101
DCK	2.57552e-105	0.381463	0.782	0.177	5.81193e-101
VRK1	3.44955e-105	0.27431	0.741	0.148	7.78426e-101
NDC1	6.05739e-105	0.271376	0.706	0.137	1.36691e-100
CEP78	5.3838e-104	0.412233	0.847	0.203	1.21491e-99
SCARA3	2.34486e-102	0.303561	0.6	0.095	5.2914e-98
TUBA1B	1.02806e-101	1.78827	1	0.925	2.31991e-97
BARD1	9.15442e-101	0.635933	0.941	0.338	2.06579e-96
DEK	2.85617e-100	1.1972	1	0.904	6.44523e-96
RFC2	2.33434e-99	0.460016	0.847	0.25	5.26768e-95
BRI3BP	7.36226e-99	0.594246	0.894	0.282	1.66137e-94
MMS22L	5.20572e-98	0.38629	0.765	0.173	1.17472e-93
MCM3	8.65526e-98	0.782157	0.847	0.282	1.95315e-93
TMEM106C	1.79017e-97	0.872194	0.941	0.445	4.0397e-93
PCNA	3.38766e-96	1.27887	0.965	0.475	7.64458e-92
NSD2	5.96407e-96	0.681222	0.965	0.415	1.34585e-91
TUBG1	5.28409e-95	0.475745	0.876	0.289	1.19241e-90
HMGN2	6.51655e-95	1.33298	1	0.931	1.47052e-90
OXCT1	3.48654e-94	0.394099	0.882	0.269	7.86772e-90
MSH2	2.57717e-93	0.349878	0.741	0.175	5.81564e-89
HMGB1	6.02565e-93	1.04983	1	0.987	1.35975e-88
RFC3	1.3674e-92	0.458008	0.853	0.262	3.08567e-88
HIST1H1D	4.02995e-92	0.740023	0.624	0.122	9.09399e-88
POLD1	4.77136e-92	0.390137	0.859	0.245	1.07671e-87
KDELC2	1.98902e-91	0.471955	0.835	0.261	4.48843e-87
SMC4	4.07412e-90	1.1776	1	0.753	9.19367e-86
TOPBP1	1.06667e-88	0.418047	0.829	0.247	2.40705e-84
H2AFZ	2.62401e-88	1.42493	0.994	0.869	5.92135e-84
CCDC18	2.09837e-87	0.309663	0.612	0.122	4.73519e-83
CARHSP1	2.81165e-84	0.681855	0.935	0.431	6.34477e-80
CKLF	1.94558e-82	0.604746	0.918	0.399	4.3904e-78
KPNB1	8.26047e-82	0.835251	0.994	0.813	1.86406e-77
SMC1A	2.22775e-80	0.671907	0.976	0.549	5.02715e-76
DNMT1	2.42377e-80	0.798994	0.941	0.5	5.46947e-76
H2AFV	5.29364e-80	0.834981	0.988	0.831	1.19456e-75
KPNA2	5.8453e-80	0.786145	0.753	0.222	1.31905e-75
UNG	9.99188e-80	0.337107	0.588	0.126	2.25477e-75
SAMD1	1.41933e-79	0.545678	0.906	0.367	3.20286e-75
DUT	3.55676e-79	1.0203	0.965	0.747	8.02618e-75
RBBP7	7.7131e-79	0.578941	0.988	0.644	1.74054e-74
GMNN	1.31068e-78	0.444376	0.853	0.292	2.95769e-74
CEP295	1.43334e-78	0.38151	0.841	0.256	3.23447e-74
HNRNPAB	2.40037e-78	0.860535	0.988	0.796	5.41667e-74
COQ2	1.15141e-77	0.252413	0.741	0.19	2.59827e-73
CKS1B	1.49642e-77	0.808615	0.912	0.486	3.37682e-73
PTMA	2.8119e-77	1.18457	1	0.992	6.34534e-73
MIS18BP1	3.25407e-76	0.598913	0.929	0.392	7.34314e-72
NASP	5.19675e-76	0.875727	0.988	0.743	1.1727e-71
WDR34	6.30653e-76	0.634934	1	0.632	1.42313e-71
LRRCC1	1.64962e-75	0.460954	0.882	0.326	3.72254e-71
TCEAL2	1.81728e-75	0.437812	0.782	0.234	4.10086e-71
SFN	1.79391e-74	0.878007	0.988	0.576	4.04814e-70
CSE1L	4.60181e-74	0.439786	0.924	0.398	1.03844e-69
TMEM107	4.79662e-73	0.277782	0.853	0.258	1.08241e-68
USP1	6.02166e-73	0.674635	0.959	0.551	1.35885e-68
PSIP1	6.15176e-73	0.637675	0.965	0.551	1.38821e-68
GPSM2	6.27422e-73	0.376459	0.653	0.166	1.41584e-68
FAM111A	7.40458e-73	0.688712	0.965	0.555	1.67092e-68
NUCKS1	9.86295e-73	0.99433	0.994	0.945	2.22567e-68
SLC43A3	1.33523e-72	0.682914	0.988	0.62	3.01308e-68
SUPT16H	2.42831e-72	0.644279	0.976	0.62	5.47972e-68
COMMD4	2.92182e-71	0.649185	0.971	0.684	6.59338e-67
MYO19	9.97251e-71	0.433764	0.818	0.289	2.2504e-66
HMGA1	1.95508e-69	0.767129	0.971	0.705	4.41184e-65
MTHFD1	3.32669e-69	0.396617	0.806	0.293	7.50701e-65
SLC1A4	5.06698e-69	0.338713	0.765	0.232	1.14341e-64
NUP155	6.48697e-69	0.275077	0.706	0.193	1.46385e-64
MPHOSPH9	2.1148e-68	0.349655	0.759	0.231	4.77225e-64
NUP85	2.13333e-68	0.280046	0.765	0.233	4.81408e-64
PEG10	2.33705e-68	1.15826	0.988	0.675	5.27379e-64
RUSC1	3.26603e-68	0.336182	0.824	0.284	7.37013e-64
SLC2A4RG	8.41452e-67	0.486591	0.965	0.569	1.89882e-62
RASSF1	9.47564e-67	0.304672	0.759	0.234	2.13827e-62
PRKDC	9.71474e-67	0.631824	0.976	0.706	2.19223e-62
RANBP1	2.23809e-66	0.667857	0.971	0.692	5.05048e-62
ICMT	4.05699e-65	0.515679	0.935	0.505	9.15501e-61
SIVA1	1.10016e-64	0.751678	1	0.873	2.48263e-60
YWHAH	1.65801e-64	0.690315	0.959	0.551	3.74147e-60
SUZ12	2.06626e-64	0.621529	0.971	0.696	4.66272e-60
TPM3	4.48275e-64	0.556912	0.994	0.834	1.01158e-59
GALNT12	5.68511e-64	0.445755	0.924	0.46	1.2829e-59
CBX5	1.01907e-63	0.561021	0.982	0.69	2.29962e-59
SAC3D1	2.11557e-63	0.50845	0.794	0.302	4.77399e-59
MAZ	1.31797e-62	0.535115	0.982	0.652	2.97413e-58
TFDP1	2.56051e-62	0.394717	0.859	0.369	5.77805e-58
XPO1	5.44726e-62	0.536962	0.982	0.607	1.22923e-57
LRRC45	2.25069e-61	0.289675	0.771	0.241	5.0789e-57
PCNT	4.92385e-61	0.330152	0.812	0.277	1.11112e-56
LSM4	9.64492e-61	0.624974	0.941	0.738	2.17647e-56
SKA2	1.02393e-60	0.438917	0.871	0.407	2.3106e-56
ZDHHC12	4.10172e-60	0.598033	0.941	0.65	9.25594e-56
CBX1	6.90151e-60	0.43918	0.894	0.427	1.55739e-55
ESYT1	3.00044e-59	0.265192	0.782	0.267	6.7708e-55
TRIM28	6.03226e-59	0.487366	1	0.841	1.36124e-54
RAN	9.92557e-59	0.666717	0.988	0.899	2.2398e-54
NUP62	1.12708e-58	0.363054	0.835	0.339	2.54338e-54
NUP188	6.17933e-58	0.315918	0.835	0.327	1.39443e-53
C19orf48	6.80055e-58	0.439721	0.888	0.438	1.53461e-53
CBX3	8.81708e-58	0.549265	0.994	0.856	1.98966e-53
SMC6	2.8413e-57	0.289289	0.788	0.271	6.41168e-53
RBBP8	2.91414e-57	0.45709	0.9	0.429	6.57604e-53
RECQL	3.10012e-57	0.270898	0.806	0.292	6.99572e-53
SAE1	4.54715e-57	0.453711	0.882	0.499	1.02611e-52
ANKRD36C	5.45048e-57	0.475656	0.765	0.236	1.22996e-52
OLFM1	6.32414e-57	0.413399	0.782	0.294	1.42711e-52
SLBP	6.6524e-57	0.634875	0.882	0.527	1.50118e-52
SMC3	3.17775e-56	0.59151	0.935	0.651	7.17091e-52
UBE2S	4.85439e-56	0.77117	0.859	0.446	1.09544e-51
KIF22	8.93401e-56	0.603139	0.947	0.631	2.01605e-51
ANKRD36	9.14583e-56	0.299795	0.641	0.174	2.06385e-51
IDH2	1.15564e-55	0.514297	0.941	0.635	2.60782e-51
NFATC2IP	1.73353e-55	0.537851	0.965	0.606	3.91189e-51
TRIOBP	4.00303e-55	0.546394	0.976	0.697	9.03323e-51
PFN1	5.36578e-55	0.613735	0.994	0.926	1.21084e-50
BUB3	1.21113e-54	0.508007	0.924	0.547	2.73304e-50
ANP32B	1.47646e-54	0.583522	0.994	0.888	3.33178e-50
HACD3	3.25444e-54	0.466958	0.982	0.767	7.34397e-50
PPIA	2.32348e-53	0.645994	1	0.972	5.24316e-49
POLD3	3.12137e-53	0.390306	0.847	0.412	7.04368e-49
HMGN1	3.47161e-53	0.473817	0.994	0.941	7.83404e-49
PLP2	5.04092e-53	0.669737	0.953	0.742	1.13753e-48
CDKN2D	5.2599e-53	0.318877	0.594	0.166	1.18695e-48
RDX	1.0297e-52	0.476394	0.994	0.828	2.32362e-48
SNRPB	1.09887e-52	0.501812	0.982	0.862	2.4797e-48
PRPS2	1.91122e-52	0.259285	0.747	0.283	4.31285e-48
CKAP5	3.18886e-52	0.424698	0.776	0.3	7.19599e-48
RPA3	3.55695e-52	0.527376	0.924	0.6	8.02662e-48
BCL2L12	5.64353e-52	0.25032	0.771	0.286	1.27352e-47
H2AFY	7.15885e-52	0.431741	0.994	0.833	1.61547e-47
NCAPH2	8.78094e-52	0.32266	0.865	0.402	1.98151e-47
HP1BP3	1.07573e-51	0.64031	0.994	0.823	2.42749e-47
RHNO1	3.62911e-51	0.285884	0.694	0.246	8.18944e-47
FN3KRP	5.26262e-51	0.269315	0.776	0.307	1.18756e-46
HES4	8.7027e-51	0.301439	0.806	0.291	1.96385e-46
PKM	1.60887e-50	0.524958	0.994	0.892	3.63059e-46
CACYBP	1.90201e-50	0.442947	0.935	0.653	4.29207e-46
PAICS	1.78023e-49	0.330756	0.847	0.409	4.01726e-45
FUS	2.61504e-49	0.528922	0.994	0.934	5.9011e-45
MZT2A	4.4867e-49	0.456862	0.965	0.734	1.01247e-44
RANGAP1	8.02329e-49	0.365087	0.747	0.3	1.81054e-44
KLHL23	1.00159e-48	0.255034	0.565	0.159	2.26019e-44
PIGX	1.55805e-48	0.317657	0.847	0.386	3.51589e-44
RCC2	3.67701e-48	0.298594	0.829	0.359	8.29755e-44
ACTN4	3.8744e-48	0.544742	0.994	0.954	8.74297e-44
CALM3	4.6087e-48	0.733912	0.965	0.779	1.04e-43
HLTF	1.09224e-47	0.278684	0.776	0.308	2.46475e-43
CENPX	2.33117e-47	0.65106	0.953	0.766	5.26051e-43
RPA1	3.54341e-47	0.29338	0.853	0.407	7.99606e-43
XRCC5	4.49045e-47	0.430146	0.988	0.879	1.01331e-42
CMC2	5.50617e-47	0.322657	0.894	0.443	1.24252e-42
ADAM15	6.07509e-47	0.374545	0.935	0.588	1.3709e-42
PFKL	7.98415e-47	0.346343	0.959	0.641	1.8017e-42
TCOF1	2.62842e-46	0.268797	0.835	0.357	5.9313e-42
LBR	7.72692e-46	0.455979	0.9	0.535	1.74366e-41
ATL3	1.35087e-45	0.384419	0.929	0.571	3.04836e-41
SFRP5	1.45631e-45	0.260369	0.618	0.184	3.28631e-41
ACTN1	1.49766e-45	0.384024	0.906	0.491	3.37962e-41
DIAPH1	1.79664e-45	0.432647	0.982	0.703	4.05429e-41
GMPS	2.03573e-45	0.362766	0.847	0.453	4.59382e-41
PSMC3	2.30356e-45	0.406283	0.976	0.76	5.19821e-41
ARPC5	2.85239e-45	0.440688	0.976	0.831	6.43671e-41
CDK5RAP2	3.22351e-45	0.375132	0.841	0.417	7.27416e-41
SYNE2	3.7271e-45	0.682301	0.988	0.827	8.41057e-41
CCDC14	3.76164e-45	0.513623	0.994	0.72	8.48852e-41
RIF1	4.44899e-45	0.494069	0.947	0.634	1.00396e-40
TUBB4B	9.60611e-45	0.531712	0.994	0.951	2.16771e-40
JPT2	1.02891e-44	0.294365	0.859	0.429	2.32184e-40
PARP1	1.62783e-44	0.433317	0.941	0.693	3.67337e-40
NFIC	1.91417e-44	0.479132	0.994	0.946	4.31953e-40
PPIF	3.84855e-44	0.314147	0.812	0.379	8.68463e-40
DBF4	5.29907e-44	0.295959	0.688	0.267	1.19579e-39
KHSRP	5.31776e-43	0.369266	0.971	0.682	1.2e-38
PGP	5.9861e-43	0.358596	0.918	0.586	1.35082e-38
LAMA3	6.32034e-43	0.252902	0.753	0.279	1.42625e-38
HIP1	9.92851e-43	0.376319	0.912	0.481	2.24047e-38
HMGB3	1.06526e-42	0.438163	0.835	0.424	2.40386e-38
NAP1L4	5.47901e-42	0.353138	0.941	0.638	1.23639e-37
DDX39A	5.86721e-42	0.304565	0.812	0.405	1.32399e-37
CRYBG1	7.7542e-42	0.3229	0.859	0.429	1.74981e-37
ALYREF	8.56585e-42	0.27215	0.776	0.355	1.93297e-37
CASP8AP2	1.06046e-41	0.297741	0.735	0.297	2.39304e-37
TAGLN2	1.14407e-41	0.576291	0.982	0.892	2.58171e-37
PA2G4	1.30195e-41	0.52878	0.947	0.812	2.93798e-37
RAD21	1.62465e-41	0.575208	0.988	0.858	3.66619e-37
CKAP4	1.78496e-41	0.392497	0.965	0.685	4.02794e-37
SSRP1	2.13819e-41	0.366887	0.935	0.669	4.82503e-37
SHMT1	8.19526e-41	0.312836	0.935	0.541	1.84934e-36
TMEM238	2.5126e-40	0.467144	0.988	0.885	5.66994e-36
PAFAH1B3	3.95014e-40	0.314471	0.794	0.402	8.91389e-36
CKS2	4.0118e-40	0.686763	0.912	0.604	9.05303e-36
HMGXB4	7.50711e-40	0.28039	0.9	0.451	1.69405e-35
NOP56	8.71218e-40	0.405278	0.906	0.591	1.96599e-35
YEATS4	1.10332e-39	0.279311	0.782	0.38	2.48975e-35
BTG3	1.21486e-39	0.422686	0.988	0.873	2.74146e-35
TP53I13	1.83447e-39	0.306283	0.865	0.469	4.13968e-35
HAT1	3.24827e-39	0.283225	0.829	0.434	7.33005e-35
ZDHHC20	3.41541e-39	0.329368	0.865	0.473	7.70722e-35
CENPB	3.45096e-39	0.373943	0.924	0.639	7.78743e-35
CYP1B1	5.02383e-39	0.379265	0.859	0.415	1.13368e-34
DPYSL2	8.98823e-39	0.397016	1	0.8	2.02828e-34
GCHFR	1.01864e-38	0.493244	0.918	0.671	2.29867e-34
MSH6	1.3619e-38	0.344253	0.765	0.373	3.07325e-34
ADAMTS9	1.79744e-38	0.287886	0.647	0.237	4.0561e-34
ROCK2	1.95452e-38	0.355076	0.971	0.675	4.41058e-34
SELENON	2.07171e-38	0.288143	0.947	0.601	4.67502e-34
GGCT	2.74706e-38	0.431983	0.912	0.656	6.19902e-34
KNSTRN	3.3167e-38	0.276834	0.553	0.192	7.48446e-34
HNRNPUL2	5.49947e-38	0.329512	0.959	0.622	1.24101e-33
PAXX	7.77698e-38	0.282073	0.924	0.574	1.75495e-33
RBBP4	8.61218e-38	0.412626	0.971	0.759	1.94342e-33
TPM4	1.60377e-37	0.413243	0.982	0.852	3.61907e-33
BCL7C	1.66531e-37	0.359942	0.882	0.581	3.75793e-33
CTNNAL1	1.87234e-37	0.303465	0.894	0.504	4.22511e-33
PRRG4	2.46042e-37	0.336268	0.918	0.582	5.55219e-33
ALDH7A1	3.82352e-37	0.2958	0.918	0.568	8.62816e-33
ACTB	6.64734e-37	0.513529	1	0.995	1.50004e-32
IMPA2	7.22327e-37	0.379977	0.953	0.721	1.63e-32
NNT	8.032e-37	0.27623	0.865	0.47	1.8125e-32
MDFIC	9.55967e-37	0.289437	0.835	0.418	2.15723e-32
CFL1	9.80503e-37	0.418906	0.994	0.959	2.2126e-32
SIGMAR1	1.50508e-36	0.255239	0.847	0.427	3.39636e-32
TPR	1.84002e-36	0.392983	0.994	0.859	4.15218e-32
FGD5-AS1	1.9172e-36	0.354202	0.941	0.672	4.32634e-32
KANK2	2.04605e-36	0.30912	0.871	0.482	4.61711e-32
SLC25A1	2.83217e-36	0.324713	0.941	0.674	6.39107e-32
HNRNPA2B1	3.93577e-36	0.375755	1	0.991	8.88146e-32
PSMD14	5.26378e-36	0.297644	0.959	0.662	1.18782e-31
SMCHD1	5.78786e-36	0.375243	0.894	0.574	1.30609e-31
CTDSPL2	1.08735e-35	0.262066	0.806	0.395	2.45372e-31
HIST1H4C	1.18881e-35	1.70585	0.947	0.813	2.68266e-31
SMARCC1	1.19649e-35	0.296238	0.953	0.594	2.70001e-31
HNRNPD	3.071e-35	0.396646	0.982	0.894	6.93003e-31
ANP32E	3.42632e-35	0.494546	0.924	0.708	7.73182e-31
HSP90AA1	8.42548e-35	0.500016	1	0.995	1.90129e-30
PHIP	9.41913e-35	0.410008	1	0.842	2.12552e-30
RNASEH2B	1.11886e-34	0.288544	0.912	0.549	2.52481e-30
ILF3	2.1036e-34	0.359165	0.982	0.784	4.74699e-30
FADS2	2.15889e-34	0.414025	0.941	0.631	4.87175e-30
NME4	3.54058e-34	0.30687	0.865	0.521	7.98968e-30
BAZ1B	4.84711e-34	0.299174	0.994	0.729	1.0938e-29
TUBA4A	5.00272e-34	0.368999	0.847	0.529	1.12891e-29
CD320	6.67743e-34	0.278808	0.876	0.536	1.50683e-29
MZT2B	1.52597e-33	0.414149	0.988	0.929	3.44351e-29
LSM3	2.27555e-33	0.37014	0.935	0.804	5.135e-29
HIST1H1E	4.51483e-33	0.325266	0.694	0.305	1.01882e-28
PTBP1	4.51538e-33	0.309818	0.965	0.79	1.01894e-28
LMF2	6.16832e-33	0.28865	0.888	0.56	1.39194e-28
GAPDH	7.11535e-33	0.488812	0.982	0.961	1.60565e-28
POLE3	7.5954e-33	0.270169	0.835	0.464	1.71398e-28
HNRNPA3	1.1301e-32	0.347391	1	0.956	2.55018e-28
CCP110	1.53699e-32	0.273808	0.794	0.386	3.46838e-28
CD151	2.45618e-32	0.350708	0.988	0.915	5.54262e-28
RAB27A	2.64071e-32	0.325642	0.994	0.822	5.95902e-28
NDNF	4.16934e-32	0.408145	0.876	0.534	9.40853e-28
SRSF2	4.48183e-32	0.364997	0.976	0.871	1.01137e-27
POLD2	1.04916e-31	0.280984	0.953	0.666	2.36753e-27
NAP1L1	1.56521e-31	0.388437	0.994	0.928	3.53204e-27
GPAA1	1.88443e-31	0.302489	0.959	0.749	4.25241e-27
HSPD1	2.60443e-31	0.459661	0.994	0.929	5.87716e-27
NUDT21	2.7303e-31	0.289573	0.924	0.611	6.16119e-27
BRD8	2.91935e-31	0.285924	0.794	0.423	6.58781e-27
KMT5A	3.02125e-31	0.280935	0.871	0.514	6.81775e-27
RABL6	4.33488e-31	0.318494	0.965	0.74	9.78209e-27
FADS1	5.29157e-31	0.56076	0.947	0.789	1.1941e-26
THEM6	5.47071e-31	0.270152	0.794	0.425	1.23452e-26
RPA2	5.59825e-31	0.274963	0.718	0.372	1.2633e-26
SDC1	6.74482e-31	0.365994	0.982	0.8	1.52204e-26
MCMBP	6.93828e-31	0.282737	0.776	0.444	1.56569e-26
PTGES3	7.69283e-31	0.323357	0.982	0.912	1.73596e-26
PNP	8.31043e-31	0.304671	0.841	0.472	1.87533e-26
ARHGDIA	1.1696e-30	0.333621	0.982	0.837	2.63933e-26
EIF2AK2	1.29672e-30	0.302495	0.924	0.623	2.92618e-26
TMEM54	1.42124e-30	0.321879	0.935	0.668	3.20718e-26
MBD3	1.8917e-30	0.26042	0.894	0.557	4.26881e-26
PDS5B	1.97293e-30	0.343264	0.882	0.558	4.45212e-26
LSR	2.37562e-30	0.309969	0.988	0.823	5.36083e-26
GANAB	5.09763e-30	0.284416	0.965	0.762	1.15033e-25
TPGS2	1.26434e-29	0.288018	0.888	0.594	2.85311e-25
MYO1C	1.544e-29	0.326616	0.959	0.724	3.48419e-25
HNRNPUL1	1.71216e-29	0.304958	0.976	0.831	3.86366e-25
PPM1G	2.22359e-29	0.303544	0.965	0.759	5.01775e-25
SNX5	2.41852e-29	0.300448	0.976	0.82	5.45764e-25
TSPAN4	2.53669e-29	0.303973	0.965	0.783	5.72429e-25
IPO9	2.70579e-29	0.295545	0.912	0.603	6.10588e-25
KHDRBS1	6.35276e-29	0.349769	0.976	0.857	1.43356e-24
PHACTR4	7.3352e-29	0.326967	0.9	0.598	1.65526e-24
DHX15	1.32777e-28	0.277984	0.929	0.684	2.99624e-24
ARPP19	1.34563e-28	0.308121	0.947	0.784	3.03656e-24
AP2S1	1.41623e-28	0.400614	0.906	0.774	3.19587e-24
SNRPD1	1.69747e-28	0.351329	0.871	0.693	3.8305e-24
RHEB	4.15835e-28	0.381192	0.947	0.828	9.38374e-24
TAF15	7.70277e-28	0.287085	0.959	0.739	1.73821e-23
PGAM1	8.45513e-28	0.305557	0.947	0.756	1.90799e-23
SRSF3	9.48845e-28	0.310266	0.994	0.952	2.14116e-23
MAP3K20	4.21012e-27	0.284163	0.959	0.658	9.50056e-23
TMSB10	5.12662e-27	0.402268	1	0.982	1.15687e-22
ECI1	6.13753e-27	0.310403	0.941	0.783	1.385e-22
UBTF	7.82667e-27	0.251312	0.853	0.553	1.76617e-22
PCM1	8.20084e-27	0.365131	0.982	0.859	1.8506e-22
SNRPG	1.11776e-26	0.36381	0.929	0.854	2.52233e-22
CTCF	1.23341e-26	0.271243	0.835	0.502	2.78331e-22
HNRNPM	1.39364e-26	0.310878	0.982	0.888	3.1449e-22
S100A10	1.42362e-26	0.561383	0.976	0.866	3.21255e-22
PRRC2A	2.94135e-26	0.284855	0.918	0.65	6.63745e-22
PHGDH	1.09678e-25	0.316508	0.906	0.574	2.47499e-21
NAA50	1.12302e-25	0.255596	0.906	0.661	2.5342e-21
JPT1	1.37183e-25	0.511062	0.753	0.483	3.09568e-21
HNRNPR	2.13479e-25	0.30755	0.988	0.849	4.81737e-21
HNRNPF	3.00496e-25	0.335113	0.953	0.887	6.781e-21
PER3	3.06688e-25	0.31369	0.8	0.425	6.92072e-21
CDCA7L	4.70389e-25	0.25814	0.818	0.522	1.06148e-20
HADH	7.74977e-25	0.270835	0.929	0.652	1.74881e-20
TUBA1C	8.29872e-25	0.671198	0.947	0.835	1.87269e-20
VPS29	1.28202e-24	0.301518	0.918	0.781	2.89301e-20
RCAN1	1.49723e-24	0.352857	0.706	0.364	3.37864e-20
RALY	1.92712e-24	0.260041	0.976	0.829	4.34873e-20
CDK4	1.94378e-24	0.258745	0.876	0.645	4.38632e-20
EPS8L2	2.08126e-24	0.25874	0.888	0.588	4.69657e-20
SFPQ	2.32167e-24	0.322895	0.994	0.917	5.23908e-20
MYH9	3.54332e-24	0.307269	0.982	0.841	7.99585e-20
SET	3.60557e-24	0.28998	0.994	0.942	8.13632e-20
VKORC1	4.83757e-24	0.283683	0.876	0.69	1.09165e-19
BANF1	5.19199e-24	0.265607	0.924	0.736	1.17162e-19
RALBP1	6.30962e-24	0.285216	0.935	0.737	1.42383e-19
ILF2	9.32704e-24	0.254172	0.982	0.76	2.10474e-19
NPC2	1.3793e-23	0.44392	1	0.987	3.11252e-19
RBMX	1.74432e-23	0.320343	0.994	0.912	3.93624e-19
AKT1	1.8814e-23	0.256943	0.965	0.805	4.24556e-19
NRGN	2.00401e-23	0.34294	0.982	0.764	4.52225e-19
MICAL2	2.19778e-23	0.287106	0.882	0.576	4.95951e-19
ARL6IP1	2.32681e-23	0.86213	0.888	0.71	5.25069e-19
HNRNPH1	2.35137e-23	0.364356	1	0.911	5.3061e-19
DDX46	2.37497e-23	0.296767	0.976	0.835	5.35935e-19
RTN3	4.22385e-23	0.271179	0.947	0.785	9.53154e-19
HDGF	4.97966e-23	0.286702	0.971	0.831	1.12371e-18
TECR	6.72218e-23	0.287229	0.982	0.873	1.51693e-18
PLXNB2	8.93431e-23	0.252741	0.959	0.796	2.01612e-18
G3BP1	9.26372e-23	0.250084	0.953	0.741	2.09045e-18
CALM2	1.44735e-22	0.374103	0.994	0.966	3.26609e-18
ANAPC11	5.33128e-22	0.318109	0.941	0.856	1.20306e-17
MT2A	5.35649e-22	0.301829	0.947	0.744	1.20875e-17
WIF1	5.92081e-22	0.44668	0.994	0.877	1.33609e-17
SNRPD3	8.73028e-22	0.271401	0.918	0.854	1.97007e-17
MLEC	2.7605e-21	0.256161	0.988	0.851	6.22934e-17
NFIX	3.90611e-21	0.295025	0.994	0.867	8.81453e-17
NAA38	5.68666e-21	0.337376	0.924	0.878	1.28325e-16
TP53I11	6.86907e-21	0.253837	0.918	0.672	1.55007e-16
SRRM1	1.32526e-20	0.258967	0.965	0.904	2.99057e-16
ID3	1.48319e-20	0.263702	0.865	0.561	3.34696e-16
CLDN7	1.61115e-20	0.284299	0.988	0.885	3.63571e-16
TPI1	2.82196e-20	0.268255	0.982	0.949	6.36803e-16
SREBF1	2.87589e-20	0.254749	0.929	0.702	6.48973e-16
C3	2.90111e-20	0.322711	1	0.929	6.54666e-16
MAT2A	3.20881e-20	0.254923	0.953	0.735	7.241e-16
MSN	3.35723e-20	0.284505	0.971	0.85	7.57592e-16
SUSD2	5.0783e-20	0.307363	0.988	0.813	1.14597e-15
PSME2	6.11868e-20	0.250286	0.918	0.756	1.38074e-15
SLC20A1	1.05302e-19	0.318046	0.9	0.643	2.37626e-15
PPP1CA	1.13248e-19	0.256871	0.947	0.838	2.55555e-15
SMARCA5	1.83433e-19	0.2718	1	0.895	4.13934e-15
RFC1	2.23101e-19	0.285793	0.982	0.839	5.0345e-15
PRDX2	2.85985e-19	0.275565	0.959	0.882	6.45355e-15
PXMP4	2.9726e-19	0.275386	0.965	0.727	6.70798e-15
SRSF10	7.64768e-19	0.286145	0.976	0.892	1.72578e-14
THRAP3	1.5836e-18	0.257186	0.976	0.865	3.57356e-14
C4BPA	3.43418e-18	0.323733	1	0.86	7.74957e-14
MRPL51	4.0227e-18	0.25797	0.924	0.811	9.07762e-14
GNAS	4.63112e-18	0.253739	1	0.988	1.04506e-13
SNRPF	8.71343e-18	0.28438	0.924	0.843	1.96627e-13
EIF5A	9.50017e-18	0.253515	0.941	0.88	2.14381e-13
CLIC1	2.56647e-17	0.254646	0.959	0.901	5.79149e-13
HIST2H2AC	3.76931e-17	0.335728	0.594	0.31	8.50583e-13
DMBT1	5.21002e-17	0.517246	0.935	0.678	1.17569e-12
H1FX	7.98147e-17	0.375788	0.988	0.901	1.8011e-12
LPIN2	2.55326e-16	0.25574	0.906	0.679	5.76168e-12
HLA-DRB1	2.59843e-16	0.302131	0.976	0.94	5.86362e-12
COX20	2.63513e-16	0.272255	0.894	0.751	5.94643e-12
HSPB1	4.34881e-16	0.404168	0.988	0.943	9.81352e-12
SFTPC	1.50234e-15	0.431356	1	1	3.39019e-11
CD74	2.36206e-15	0.276528	1	0.984	5.33022e-11
CPM	6.3709e-15	0.377654	0.988	0.878	1.43766e-10
ADGRE5	9.35695e-15	0.302652	0.859	0.689	2.11149e-10
MT1E	1.09074e-14	0.328776	0.924	0.787	2.46137e-10
TPM1	1.28038e-14	0.253344	0.971	0.855	2.88931e-10
NPNT	5.58109e-14	0.263585	0.906	0.724	1.25943e-09
ALPL	9.57006e-14	0.252198	0.976	0.83	2.15958e-09
LPCAT1	1.07749e-13	0.304012	1	0.906	2.43147e-09
ENO1	2.61813e-12	0.251765	1	0.965	5.90807e-08
SFTPD	1.48207e-10	0.265251	1	0.939	3.34444e-06
IRX2	1.76619e-10	0.260653	0.953	0.854	3.98559e-06

## Sheet: Basal
	p_val	avg_logFC	pct.1	pct.2	p_val_adj
S100A2	0	2.68354	0.975	0.119	0
IGFBP2	0	2.05358	1	0.125	0
KRT5	0	1.95673	0.808	0.016	0
IL33	0	1.26739	0.872	0.041	0
CH25H	0	1.1368	0.759	0.065	0
FHL2	0	1.00211	0.852	0.03	0
CSTA	0	0.804361	0.66	0.032	0
PTPRZ1	0	0.742608	0.655	0.025	0
HCAR3	0	0.707488	0.567	0.034	0
DLK2	0	0.648574	0.631	0.006	0
CD177	0	0.59226	0.365	0.009	0
TP63	0	0.591961	0.695	0.021	0
ADH7	0	0.583902	0.552	0.006	0
GPX2	0	0.55934	0.576	0.024	0
POSTN	0	0.501587	0.365	0.007	0
NSG1	0	0.48743	0.507	0.009	0
SNCG	0	0.482695	0.542	0.016	0
NPPC	0	0.412839	0.305	0.007	0
EYA2	0	0.389672	0.581	0.033	0
CYP24A1	0	0.384351	0.35	0.005	0
PKP1	0	0.359692	0.488	0.004	0
TNS4	0	0.355327	0.488	0.009	0
DKK3	0	0.314997	0.433	0.017	0
NGFR	0	0.301947	0.438	0.002	0
VSNL1	0	0.285032	0.414	0.004	0
CAPNS2	0	0.274034	0.305	0.006	0
FBLN1	0	0.267684	0.68	0.046	0
GPR87	0	0.260911	0.419	0.006	0
SPOCK3	0	0.258764	0.33	0.003	0
SNCA	0	0.257195	0.374	0.01	0
DSC3	0	0.250331	0.409	0.003	0
CLDN10	6.5137e-304	0.46178	0.463	0.021	1.46988e-299
ALDH3A1	9.60425e-304	1.22942	0.724	0.061	2.1673e-299
TRIM29	1.5871e-279	0.677248	0.788	0.078	3.58144e-275
ADH1C	7.87599e-272	1.39315	0.901	0.125	1.7773e-267
DLL1	3.77837e-268	0.510287	0.468	0.026	8.52627e-264
KRT17	6.25884e-258	3.85688	1	0.195	1.41237e-253
FOSL1	6.40159e-253	0.36488	0.488	0.031	1.44458e-248
C16orf74	7.05847e-240	0.404567	0.567	0.047	1.59281e-235
TFAP2A	7.34909e-238	0.318163	0.483	0.032	1.6584e-233
SYNGR1	1.42461e-235	0.412348	0.611	0.054	3.21478e-231
KRT15	5.91933e-234	2.48972	0.911	0.161	1.33576e-229
TIAM1	3.57527e-225	0.340534	0.409	0.023	8.06795e-221
BASP1	1.05582e-221	0.619879	0.764	0.089	2.38256e-217
ITGA2	4.94362e-221	0.790492	0.828	0.118	1.11558e-216
SERPINF1	8.10426e-209	1.56563	1	0.225	1.82881e-204
DST	5.60429e-207	1.56974	0.867	0.145	1.26466e-202
DUSP2	4.38194e-203	1.30826	0.621	0.069	9.88829e-199
FERMT1	3.92563e-201	0.384857	0.567	0.056	8.85857e-197
HCAR2	4.67827e-192	0.718382	0.67	0.083	1.0557e-187
NRARP	2.12534e-185	0.581987	0.542	0.056	4.79604e-181
FMO2	4.64442e-180	0.906573	0.857	0.14	1.04806e-175
EGR3	2.59946e-176	0.540297	0.502	0.049	5.86595e-172
CHST9	4.00769e-175	0.615267	0.783	0.109	9.04375e-171
AQP5	2.27666e-171	1.04333	0.749	0.118	5.13752e-167
GCLC	2.38119e-171	0.535011	0.635	0.081	5.37339e-167
TPRG1	5.84776e-171	0.260913	0.34	0.022	1.3196e-166
PAX9	5.80172e-170	0.29031	0.478	0.045	1.30922e-165
SERPINB4	2.57696e-169	0.563054	0.197	0.006	5.81516e-165
SSPN	3.79418e-161	0.344242	0.498	0.051	8.56194e-157
CXCL6	2.10868e-157	0.589346	0.488	0.05	4.75844e-153
ISYNA1	1.08113e-154	0.561404	0.734	0.134	2.43967e-150
AC025154.2	2.34412e-151	0.37789	0.517	0.06	5.28973e-147
ASCL2	5.17637e-148	0.368741	0.498	0.059	1.1681e-143
CX3CL1	5.61397e-145	0.50576	0.645	0.097	1.26685e-140
LMO7-AS1	4.49149e-144	0.318306	0.443	0.047	1.01355e-139
ITGB4	8.18846e-139	0.507446	0.65	0.109	1.84781e-134
MARCKS	3.7717e-135	0.777713	0.867	0.188	8.51122e-131
RND3	8.93507e-134	1.11371	0.877	0.233	2.01629e-129
KLK11	4.30403e-132	0.615181	0.818	0.16	9.71248e-128
NBL1	2.77256e-130	0.256038	0.433	0.047	6.25655e-126
RPLP1	3.31918e-125	0.999056	1	0.999	7.49005e-121
PLPP2	1.11624e-124	0.538302	0.877	0.189	2.51891e-120
ARHGAP23	1.22469e-121	0.424012	0.68	0.137	2.76365e-117
PDPN	2.08662e-120	0.334192	0.517	0.075	4.70866e-116
CLCA2	4.15056e-120	0.424916	0.266	0.019	9.36614e-116
IFI16	7.06429e-120	0.775013	0.833	0.245	1.59413e-115
BTF3	9.14667e-117	0.953424	1	0.953	2.06404e-112
ACTG1	2.73746e-116	1.1731	1	0.994	6.17735e-112
RPL10A	1.93875e-113	0.85931	1	0.986	4.37499e-109
LBH	7.38794e-113	0.753685	0.68	0.143	1.66716e-108
TMPRSS4	2.52393e-111	0.364641	0.448	0.061	5.6955e-107
TCF4	2.2417e-110	0.509416	0.739	0.168	5.05863e-106
GAPDH	3.02389e-110	1.12709	1	0.96	6.82371e-106
IER3	4.74674e-110	1.98585	0.97	0.606	1.07115e-105
RPS15	2.63002e-109	0.696775	1	0.992	5.9349e-105
A4GALT	2.99054e-109	0.384923	0.581	0.11	6.74846e-105
KRT6A	4.32395e-108	0.545175	0.187	0.01	9.75742e-104
RPS23	4.65293e-107	0.75548	1	0.992	1.04998e-102
PALLD	2.42822e-105	0.557644	0.626	0.131	5.47952e-101
SOX2	2.12143e-104	0.529628	0.724	0.151	4.78722e-100
TIMP1	2.9345e-104	0.438563	0.897	0.289	6.62199e-100
CDH3	9.22779e-104	0.510602	0.645	0.152	2.08234e-99
KRT19	1.26981e-102	1.59971	1	0.946	2.86545e-98
RPL3	2.0097e-102	0.705391	1	0.998	4.5351e-98
CALD1	3.87918e-102	0.283222	0.468	0.068	8.75375e-98
RPS24	4.00808e-102	0.674102	1	0.995	9.04463e-98
RPS8	1.01479e-101	0.728188	1	0.996	2.28998e-97
RPS7	1.74345e-101	0.733585	1	0.992	3.93426e-97
RPL41	4.09e-101	0.642676	1	1	9.22948e-97
SRGAP3	1.16555e-100	0.430216	0.675	0.148	2.63019e-96
RASSF6	2.66696e-100	0.560972	0.709	0.192	6.01826e-96
RPS19	1.07318e-99	0.74604	1	0.995	2.42174e-95
HMGB3	1.37005e-99	1.26353	0.901	0.422	3.09165e-95
FBXO32	5.4755e-99	0.596763	0.601	0.132	1.2356e-94
CXCL1	1.67029e-98	1.9995	0.867	0.36	3.76918e-94
SOX9	1.82334e-98	0.483027	0.581	0.117	4.11454e-94
TACSTD2	7.59783e-98	1.32486	0.995	0.84	1.71453e-93
HES4	2.20641e-97	1.08002	0.837	0.289	4.97898e-93
RNF39	5.03556e-97	0.618113	0.631	0.145	1.13632e-92
RPS3	7.74743e-97	0.655877	1	0.997	1.74828e-92
LGALS1	2.08948e-96	0.643155	0.704	0.168	4.71511e-92
PERP	8.91957e-96	0.964921	0.99	0.851	2.01279e-91
RPS4X	3.3159e-95	0.639968	1	0.993	7.48266e-91
IGFBP7	1.07069e-94	0.476937	0.921	0.31	2.41611e-90
RPL15	1.58022e-93	0.673601	1	0.994	3.56592e-89
RPS27A	1.8411e-93	0.699648	1	0.994	4.15462e-89
RPS21	8.34038e-93	0.544426	1	0.993	1.88209e-88
RPL30	4.68562e-92	0.649631	1	0.996	1.05736e-87
RPL32	4.74739e-92	0.68402	1	0.993	1.0713e-87
PTN	5.95649e-92	0.269557	0.236	0.02	1.34414e-87
RPL13	2.37189e-91	0.633189	1	0.999	5.3524e-87
GADD45A	7.65386e-91	1.25866	0.818	0.327	1.72717e-86
LPAR6	1.46869e-90	0.294355	0.424	0.066	3.31424e-86
RPL7A	1.9423e-90	0.64032	1	0.995	4.383e-86
ITM2B	2.60533e-89	0.683771	1	0.979	5.87918e-85
CLDN1	3.27076e-89	0.870683	0.867	0.405	7.3808e-85
RPS18	1.59833e-88	0.720152	1	0.998	3.60679e-84
RPL26	2.13632e-88	0.737073	1	0.984	4.82082e-84
RPL29	9.32272e-88	0.620971	1	0.991	2.10377e-83
ID1	1.12226e-87	1.61442	0.995	0.787	2.5325e-83
TPM2	2.96258e-87	0.325557	0.429	0.07	6.68537e-83
JUNB	4.39708e-87	1.26811	1	0.971	9.92245e-83
RPL39	6.2681e-87	0.647132	1	0.989	1.41446e-82
RPL36	2.13907e-86	0.623926	1	0.993	4.82702e-82
LMO4	2.84115e-86	1.00418	0.966	0.713	6.41134e-82
RPL35A	3.27067e-86	0.638264	1	0.99	7.38059e-82
PRSS23	4.32583e-86	1.05341	0.522	0.108	9.76166e-82
RPS10	4.89928e-86	0.644987	1	0.978	1.10557e-81
RPS9	5.03411e-86	0.544633	1	0.996	1.136e-81
ADIRF	1.14329e-83	0.980983	0.99	0.759	2.57994e-79
SYT8	1.87496e-83	0.406039	0.443	0.074	4.23104e-79
RPL31	4.75154e-83	0.660788	1	0.977	1.07223e-78
RPS3A	8.98847e-83	0.634545	1	0.993	2.02834e-78
RPL8	3.87112e-82	0.527562	1	0.996	8.73556e-78
RPL34	5.88375e-82	0.62318	1	0.995	1.32773e-77
CD9	1.04364e-81	0.739062	1	0.963	2.35507e-77
RPS14	1.34781e-81	0.591565	1	0.995	3.04147e-77
RPL11	1.41555e-81	0.544455	1	0.998	3.19433e-77
RPS15A	9.17671e-81	0.611269	1	0.99	2.07082e-76
UBC	3.15299e-80	0.822214	1	0.998	7.11505e-76
CDC42EP5	6.01458e-80	0.264224	0.483	0.091	1.35725e-75
CLU	8.9256e-80	1.36955	1	0.595	2.01415e-75
CXCL8	5.09651e-79	1.82914	0.842	0.388	1.15008e-74
GPC3	7.59857e-79	0.744191	0.507	0.11	1.71469e-74
ECE1	5.01287e-78	0.337649	0.562	0.129	1.1312e-73
HIST1H4C	3.09557e-77	1.10562	0.995	0.811	6.98547e-73
BTG2	3.35477e-77	1.0655	0.99	0.868	7.57037e-73
GAMT	9.23565e-77	0.281276	0.517	0.114	2.08412e-72
H3F3B	1.13621e-76	0.868129	1	0.996	2.56397e-72
RPL37	1.17341e-76	0.583791	1	0.996	2.64791e-72
CAPN13	1.98546e-76	0.258069	0.438	0.081	4.48038e-72
RPL12	2.97259e-76	0.649106	1	0.992	6.70794e-72
ARL4C	6.54867e-76	0.527461	0.729	0.249	1.47777e-71
NACA	9.97103e-76	0.603851	1	0.982	2.25006e-71
RPS6	2.87451e-75	0.51552	1	0.996	6.48663e-71
RPL28	5.43578e-75	0.522646	1	0.998	1.22664e-70
SIX1	4.93222e-74	0.361553	0.571	0.13	1.113e-69
RPL18	8.65691e-73	0.511069	1	0.995	1.95352e-68
CD24	1.61341e-72	0.444333	0.729	0.225	3.64082e-68
CD81	2.23234e-72	0.556611	1	0.983	5.03751e-68
TIMP3	7.61791e-72	0.34568	0.453	0.086	1.71906e-67
RPL37A	9.26422e-72	0.513611	1	0.998	2.09056e-67
ATF3	3.74866e-71	1.08419	0.98	0.762	8.45922e-67
PMAIP1	4.63937e-71	0.846261	0.847	0.405	1.04692e-66
SNHG8	5.17822e-71	0.686594	1	0.926	1.16852e-66
NFE2L2	5.39426e-71	0.695153	0.97	0.812	1.21727e-66
MT1X	5.83259e-71	1.13365	0.847	0.476	1.31618e-66
RPL19	1.51093e-70	0.487475	1	0.995	3.40956e-66
LIMA1	1.88222e-70	0.716889	0.951	0.713	4.24741e-66
TINAGL1	2.72232e-70	0.384745	0.527	0.134	6.14318e-66
EDN1	4.5152e-70	1.31329	0.67	0.223	1.0189e-65
DAPL1	1.85019e-69	0.279703	0.34	0.055	4.17514e-65
EGR2	1.92693e-69	0.504379	0.567	0.15	4.34832e-65
RPL13A	4.20858e-69	0.64378	1	0.995	9.49709e-65
ANXA2	4.51902e-69	0.802906	1	0.944	1.01976e-64
FAM133B	9.09855e-69	0.821392	0.97	0.846	2.05318e-64
RGS12	2.13485e-68	0.408266	0.616	0.184	4.81749e-64
PTMA	4.9299e-68	0.637745	1	0.992	1.11248e-63
RPS13	7.2345e-68	0.542282	1	0.987	1.63254e-63
ACTB	2.92052e-67	0.662994	1	0.995	6.59046e-63
RPL35	3.33647e-67	0.503172	1	0.991	7.52907e-63
RPL10	4.2576e-67	0.550739	1	0.998	9.6077e-63
PYCARD	5.63327e-67	0.473571	0.768	0.347	1.2712e-62
IFITM1	7.98429e-67	0.469469	0.655	0.233	1.80174e-62
CFH	1.92078e-66	0.490407	0.833	0.357	4.33442e-62
UBD	2.25549e-66	0.373808	0.256	0.032	5.08974e-62
STK17A	3.65975e-66	0.871907	0.867	0.529	8.2586e-62
FAF1	4.40204e-66	0.552738	0.837	0.489	9.93364e-62
FOXC1	4.7317e-66	0.29414	0.374	0.066	1.06776e-61
JUND	5.36991e-66	0.906762	1	0.995	1.21177e-61
MDK	7.03133e-66	0.545056	0.704	0.23	1.58669e-61
NECTIN1	1.03931e-65	0.276825	0.448	0.101	2.3453e-61
ZFP36L2	2.44351e-65	1.2054	0.941	0.718	5.51402e-61
COMMD6	4.43541e-65	0.597926	0.975	0.886	1.00089e-60
RPL5	4.50731e-65	0.538766	1	0.993	1.01712e-60
GAS6	7.17263e-65	0.306664	0.64	0.182	1.61858e-60
HES1	1.07441e-64	1.6671	0.956	0.79	2.42451e-60
LAMB3	1.92229e-64	0.776881	0.862	0.524	4.33785e-60
RPS28	1.19644e-63	0.494443	1	0.998	2.69988e-59
YBX3	1.27311e-63	0.621214	0.995	0.967	2.8729e-59
UQCRH	1.58746e-63	0.559929	0.985	0.9	3.58225e-59
PABPC1	6.00553e-63	0.497545	1	0.985	1.35521e-58
SULT2B1	7.51794e-63	0.288121	0.409	0.083	1.6965e-58
KIAA1324	8.18608e-62	0.364001	0.685	0.211	1.84727e-57
LY6E	9.51704e-62	0.641426	0.951	0.647	2.14761e-57
SERTAD1	1.01276e-61	0.639016	0.926	0.579	2.28539e-57
H3F3A	1.88541e-61	0.508132	1	0.986	4.25463e-57
PPP1R15A	2.07215e-61	0.736165	0.97	0.863	4.676e-57
APOD	2.22194e-61	0.685792	0.522	0.137	5.01403e-57
COX4I1	3.3286e-61	0.469768	0.99	0.969	7.51132e-57
HINT1	1.39135e-60	0.496205	1	0.954	3.13971e-56
DDIT4	5.67433e-60	1.06175	0.803	0.415	1.28047e-55
RPL36A	7.60151e-60	0.521695	1	0.979	1.71536e-55
TSC22D1	1.19573e-59	0.761761	0.995	0.967	2.69829e-55
TMEM237	1.54796e-59	0.321092	0.601	0.199	3.49312e-55
RPL18A	1.67298e-59	0.51587	1	0.994	3.77525e-55
RPS5	2.34744e-59	0.491293	1	0.99	5.29723e-55
SYTL1	5.66507e-59	0.529881	0.823	0.456	1.27838e-54
RPL23A	5.91049e-59	0.482318	1	0.991	1.33376e-54
GOLGA8A	6.33306e-59	0.542518	0.739	0.318	1.42912e-54
TP53TG1	1.36961e-58	0.447379	0.773	0.387	3.09065e-54
CYP4B1	1.52657e-58	0.694738	0.98	0.738	3.44486e-54
ALDH1A1	2.40233e-58	0.749852	0.956	0.776	5.42109e-54
RAB32	5.66682e-58	0.691483	0.768	0.407	1.27878e-53
TMA7	1.28176e-57	0.449222	1	0.955	2.89241e-53
RACK1	1.79315e-57	0.456268	1	0.995	4.04641e-53
ALDH7A1	2.03172e-57	0.54204	0.857	0.568	4.58479e-53
NPM1	2.61139e-57	0.571146	1	0.972	5.89287e-53
HIGD2A	2.72274e-57	0.531361	0.936	0.833	6.14413e-53
NCOA7	2.89757e-57	0.914989	0.97	0.933	6.53866e-53
ANOS1	4.71529e-57	0.44614	0.606	0.21	1.06405e-52
FOSB	8.3819e-57	0.85592	1	0.898	1.89146e-52
SCPEP1	9.17163e-57	0.64278	0.931	0.772	2.06967e-52
C9orf3	9.45405e-57	0.539161	0.818	0.498	2.1334e-52
S100A6	1.27225e-56	0.613962	1	0.997	2.87097e-52
FAU	2.26587e-56	0.423252	1	0.991	5.11315e-52
CAVIN2	3.39622e-56	1.067	0.837	0.47	7.6639e-52
PPIA	5.92709e-56	0.470232	1	0.972	1.33751e-51
RHOC	1.14772e-55	0.507713	0.862	0.602	2.58994e-51
RPS27	3.21055e-55	0.47034	1	0.999	7.24493e-51
ST6GALNAC1	5.98976e-55	0.461795	0.695	0.271	1.35165e-50
CYR61	1.16796e-54	1.30072	0.956	0.775	2.63563e-50
STMN1	2.12259e-54	0.575882	0.665	0.247	4.78983e-50
RPS25	5.41901e-54	0.451752	1	0.99	1.22285e-49
TRIM47	9.88382e-54	0.289995	0.478	0.134	2.23038e-49
RPS2	1.345e-53	0.4567	1	0.998	3.03514e-49
SOD1	2.60159e-53	0.474565	0.97	0.887	5.87074e-49
KRT4	4.71402e-53	0.345884	0.305	0.054	1.06377e-48
JAG2	1.26709e-52	0.265963	0.419	0.104	2.85932e-48
FXYD3	1.40257e-52	0.595774	0.98	0.893	3.16504e-48
IKBIP	3.03455e-52	0.427262	0.626	0.255	6.84776e-48
TPBG	2.6089e-51	0.412726	0.7	0.332	5.88724e-47
RPL22	3.37459e-51	0.408917	1	0.985	7.6151e-47
IGFBP3	4.27288e-51	0.34142	0.212	0.028	9.64219e-47
RPL22L1	5.21445e-51	0.616697	0.926	0.755	1.17669e-46
RPL14	7.21515e-51	0.480335	1	0.991	1.62817e-46
MYADM	8.51788e-51	0.568935	0.754	0.381	1.92214e-46
SERPINB3	9.24121e-51	1.20359	0.276	0.048	2.08537e-46
MYC	2.8076e-50	0.775543	0.882	0.578	6.33563e-46
BCAM	4.25387e-50	0.722288	0.936	0.807	9.59928e-46
MAFF	4.95832e-50	0.690525	0.897	0.642	1.11889e-45
SFN	8.55399e-50	0.6531	0.887	0.577	1.93029e-45
RPL24	1.06636e-49	0.445496	1	0.988	2.40635e-45
SCNN1G	5.55813e-49	0.287048	0.419	0.106	1.25425e-44
S100A11	1.17736e-48	0.481943	1	0.973	2.65682e-44
RPS26	1.48944e-48	0.561605	0.995	0.961	3.36106e-44
SERBP1	2.51183e-48	0.432593	0.99	0.95	5.6682e-44
EIF3K	3.57376e-48	0.473274	0.985	0.915	8.06456e-44
ALDH3A2	8.97604e-48	0.532021	0.823	0.585	2.02553e-43
ZFAS1	9.86905e-48	0.485259	1	0.928	2.22705e-43
LMNA	1.08321e-47	0.740958	0.99	0.957	2.44438e-43
RPL9	1.11402e-47	0.40778	1	0.995	2.51389e-43
TSPAN8	1.31302e-47	0.278758	0.399	0.096	2.96296e-43
MT-CO3	1.7746e-47	0.39149	0.995	0.998	4.00456e-43
CHCHD10	3.39951e-47	0.574819	0.921	0.786	7.67133e-43
TPM4	4.39526e-47	0.639847	0.951	0.852	9.91835e-43
TSPO	1.77713e-46	0.39943	0.985	0.904	4.01028e-42
PDLIM1	1.91509e-46	0.512265	0.975	0.916	4.32159e-42
AVPI1	2.15467e-46	0.5023	0.759	0.455	4.86223e-42
SELENOW	2.43194e-46	0.459213	1	0.921	5.48792e-42
SERTAD4	2.66906e-46	0.255345	0.424	0.114	6.02301e-42
RPL17	6.17874e-46	0.474335	0.995	0.93	1.3943e-41
KRT18	9.3769e-46	0.673828	0.995	0.947	2.11599e-41
IRF6	2.01497e-45	0.416558	0.67	0.33	4.54698e-41
MYL6	2.8768e-45	0.395099	1	0.982	6.4918e-41
PLP2	4.80326e-45	0.53507	0.936	0.742	1.0839e-40
THBS1	6.53938e-45	0.3599	0.438	0.12	1.47568e-40
PHLDA3	1.17999e-44	0.395688	0.635	0.276	2.66277e-40
ARL4D	6.78664e-44	0.411518	0.463	0.151	1.53147e-39
GRAMD2B	1.15774e-43	0.416705	0.68	0.32	2.61256e-39
RPLP2	2.59328e-43	0.342248	1	0.996	5.852e-39
SINHCAF	3.19874e-43	0.432521	0.852	0.612	7.21827e-39
RPL27A	3.30237e-43	0.429453	1	0.992	7.45213e-39
RPL7	3.87851e-43	0.405265	1	0.983	8.75225e-39
UBA52	7.66532e-43	0.344902	0.995	0.987	1.72976e-38
SEPT7	7.7425e-43	0.415139	0.951	0.812	1.74717e-38
ARID5B	3.11485e-42	0.606413	0.901	0.72	7.02898e-38
EIF1	3.22894e-42	0.405214	1	0.998	7.28643e-38
CFL1	6.51652e-42	0.420049	0.995	0.959	1.47052e-37
SUMO2	1.29552e-41	0.383832	0.97	0.934	2.92347e-37
NR4A1	1.41362e-41	0.687242	0.951	0.818	3.18998e-37
LUZP1	2.35614e-41	0.295331	0.581	0.24	5.31687e-37
HSP90AB1	2.75443e-41	0.389647	1	0.992	6.21564e-37
RPL23	3.09359e-41	0.408721	1	0.99	6.98098e-37
MT2A	3.26148e-41	1.07133	0.951	0.743	7.35986e-37
EGR1	1.30402e-40	0.668747	0.99	0.917	2.94265e-36
AQP3	1.33578e-40	1.02663	0.966	0.904	3.01433e-36
LITAF	1.48309e-40	0.409628	0.897	0.719	3.34673e-36
PFDN5	1.82304e-40	0.415772	0.995	0.952	4.11388e-36
HRAS	3.27827e-40	0.349049	0.709	0.418	7.39774e-36
EEF1D	4.178e-40	0.378572	1	0.979	9.42808e-36
TPM1	5.22386e-40	0.729936	0.936	0.855	1.17882e-35
CDKN1A	6.0003e-40	0.401244	0.719	0.365	1.35403e-35
CROT	1.03848e-39	0.271365	0.443	0.145	2.34342e-35
RPL6	1.21621e-39	0.381374	1	0.99	2.7445e-35
MCL1	1.55072e-39	0.481164	0.99	0.93	3.49934e-35
PTMS	2.70019e-39	0.504536	0.966	0.879	6.09325e-35
ZC3H12A	3.53573e-39	0.458843	0.759	0.452	7.97872e-35
UGCG	4.07937e-39	0.524149	0.842	0.632	9.2055e-35
SRSF5	1.32284e-38	0.450305	0.99	0.97	2.98511e-34
ZFP36L1	3.46055e-38	0.552946	0.995	0.965	7.80907e-34
PIM3	3.50483e-38	0.557789	0.946	0.869	7.909e-34
SERTAD4-AS1	3.58359e-38	0.292823	0.507	0.189	8.08673e-34
SAT1	3.6971e-38	0.571671	1	0.996	8.34287e-34
OSER1	7.19305e-38	0.387416	0.69	0.412	1.62318e-33
DHRS3	1.0746e-37	0.465824	0.906	0.725	2.42495e-33
KLF10	1.11616e-37	0.556615	0.837	0.603	2.51874e-33
DSP	1.16682e-37	0.48059	0.714	0.374	2.63304e-33
CYBA	2.32604e-37	0.322288	0.828	0.439	5.24895e-33
IER2	3.23253e-37	0.969637	0.99	0.956	7.29453e-33
VDAC2	3.36228e-37	0.432842	0.892	0.798	7.58733e-33
SSBP2	3.50476e-37	0.340554	0.675	0.361	7.90884e-33
RAB4A	8.89354e-37	0.434898	0.813	0.637	2.00692e-32
CTGF	1.88724e-36	1.06562	0.773	0.482	4.25876e-32
NFKBIA	2.79019e-36	0.966838	0.995	0.965	6.29634e-32
EPB41L4A-AS1	4.07669e-36	0.395897	0.813	0.596	9.19947e-32
RPL38	4.31064e-36	0.359505	1	0.985	9.72739e-32
JUN	2.02873e-35	0.637243	1	0.992	4.57803e-31
S100A16	2.85223e-35	0.430893	0.847	0.683	6.43635e-31
ZFP36	4.99786e-35	0.593616	0.99	0.956	1.12782e-30
YBX1	6.74364e-35	0.380531	0.995	0.94	1.52177e-30
LMCD1	1.1425e-34	0.266932	0.384	0.117	2.57818e-30
CIRBP	1.78914e-34	0.393987	0.99	0.976	4.03738e-30
UBE2S	6.16909e-34	0.447513	0.7	0.448	1.39212e-29
MYL12B	6.4355e-34	0.307628	1	0.964	1.45223e-29
FOS	9.63877e-34	0.83345	0.99	0.987	2.17509e-29
EHF	1.13962e-33	0.430698	0.926	0.807	2.57166e-29
SH3BGRL3	1.44138e-33	0.356722	0.877	0.749	3.25262e-29
RBMX	1.78914e-33	0.393243	0.956	0.912	4.03736e-29
TGIF1	2.71247e-33	0.45236	0.783	0.553	6.12097e-29
CD99	2.8895e-33	0.310204	0.882	0.739	6.52044e-29
HNRNPA1	3.0064e-33	0.38988	0.995	0.982	6.78424e-29
GBP1	4.55609e-33	0.380491	0.488	0.186	1.02813e-28
UQCRB	7.62016e-33	0.347843	0.99	0.951	1.71956e-28
ETS2	1.13329e-32	0.462006	0.956	0.894	2.55738e-28
FAM3B	1.29992e-32	0.416298	0.65	0.373	2.93341e-28
EVA1C	1.32728e-32	0.357585	0.65	0.372	2.99514e-28
TAX1BP3	1.86842e-32	0.396543	0.842	0.684	4.21627e-28
OPTN	2.59764e-32	0.274154	0.571	0.259	5.86183e-28
NT5C	5.40239e-32	0.383569	0.803	0.644	1.2191e-27
C19orf33	1.32073e-31	0.575553	0.897	0.777	2.98035e-27
PER2	1.33387e-31	0.283911	0.635	0.331	3.01e-27
PDGFA	1.41568e-31	0.354885	0.562	0.266	3.19463e-27
RPS29	2.22025e-31	0.361476	1	0.993	5.01021e-27
RHOBTB3	2.94961e-31	0.341055	0.67	0.354	6.65609e-27
GPC1	3.4216e-31	0.285875	0.547	0.268	7.72117e-27
TPT1	3.82855e-31	0.327943	1	1	8.63951e-27
ANXA1	7.39319e-31	0.665502	0.97	0.868	1.66835e-26
JPT1	8.11501e-31	0.400056	0.704	0.483	1.83123e-26
ARG2	8.64598e-31	0.408167	0.527	0.246	1.95105e-26
SPATS2L	9.99773e-31	0.344213	0.837	0.638	2.25609e-26
F3	1.01654e-30	0.673185	0.941	0.845	2.29392e-26
SERTAD3	1.04088e-30	0.253979	0.601	0.321	2.34884e-26
GLUL	1.09357e-30	0.445082	0.901	0.869	2.46775e-26
KRT8	1.16075e-30	0.590418	0.985	0.947	2.61935e-26
EGFR	2.05033e-30	0.420607	0.887	0.796	4.62678e-26
IFI27L2	2.76063e-30	0.367684	0.739	0.481	6.22963e-26
TRIP6	3.25774e-30	0.369446	0.788	0.633	7.35142e-26
APP	4.08995e-30	0.327546	0.887	0.784	9.22939e-26
ZFYVE21	6.80136e-30	0.326823	0.714	0.513	1.53479e-25
HSPB1	1.47557e-29	0.563576	0.995	0.942	3.32977e-25
ATP5MC2	1.87999e-29	0.330212	0.995	0.955	4.24239e-25
DDX5	2.43403e-29	0.351561	1	0.996	5.49263e-25
CAMTA1	2.627e-29	0.307611	0.818	0.675	5.92808e-25
RPL21	2.87665e-29	0.341256	0.995	0.995	6.49145e-25
DUSP23	2.9975e-29	0.503207	0.842	0.705	6.76417e-25
MYL12A	3.16801e-29	0.281387	0.995	0.951	7.14893e-25
WNT4	4.01518e-29	0.30485	0.414	0.162	9.06064e-25
RHOV	7.08789e-29	0.384375	0.335	0.102	1.59945e-24
AC020916.1	1.85302e-28	0.320334	0.557	0.274	4.18153e-24
CXCL2	2.87521e-28	0.901372	0.956	0.881	6.48819e-24
EID1	3.14814e-28	0.346276	0.99	0.927	7.10408e-24
RIPK4	3.84997e-28	0.269995	0.448	0.189	8.68785e-24
NXN	4.87463e-28	0.287028	0.626	0.36	1.10001e-23
SOX4	5.1185e-28	0.431858	0.877	0.596	1.15504e-23
MZT2B	6.49016e-28	0.347379	0.995	0.929	1.46457e-23
ATP5MC3	8.37998e-28	0.392451	0.931	0.878	1.89103e-23
IRF1	9.08338e-28	0.677924	0.862	0.687	2.04976e-23
MIDN	1.24223e-27	0.420723	0.921	0.809	2.80322e-23
WEE1	1.39696e-27	0.308573	0.65	0.368	3.15237e-23
SEPT9	1.44271e-27	0.311423	0.749	0.526	3.25563e-23
RPL36AL	1.97953e-27	0.341698	1	0.945	4.467e-23
PAK1	2.77054e-27	0.289379	0.567	0.304	6.25199e-23
DUT	4.08047e-27	0.40957	0.862	0.748	9.20799e-23
PKM	4.46624e-27	0.421832	0.931	0.893	1.00785e-22
EIF3E	4.52324e-27	0.360356	0.975	0.926	1.02071e-22
DEK	4.87209e-27	0.414976	0.946	0.905	1.09944e-22
RPS11	7.68591e-27	0.282647	1	0.993	1.7344e-22
IGBP1	8.62322e-27	0.335229	0.828	0.707	1.94592e-22
TNFRSF12A	9.72138e-27	0.521453	0.764	0.547	2.19373e-22
RPS16	1.07526e-26	0.286943	1	0.995	2.42644e-22
RPS12	1.13428e-26	0.3539	1	0.998	2.55962e-22
DNAJB6	1.23623e-26	0.356933	0.862	0.755	2.78967e-22
RGCC	3.45902e-26	0.285884	0.473	0.183	7.80563e-22
HMGN1	4.10153e-26	0.296291	0.98	0.942	9.25552e-22
BAG1	4.13989e-26	0.321572	0.882	0.815	9.34207e-22
METTL5	5.84066e-26	0.298072	0.734	0.58	1.318e-21
BCL7C	7.04768e-26	0.307232	0.759	0.582	1.59038e-21
DUSP1	8.57944e-26	0.70273	1	0.983	1.93604e-21
HBEGF	1.3795e-25	0.525818	0.557	0.292	3.11298e-21
RPL4	1.54572e-25	0.262979	1	0.985	3.48808e-21
OTULIN	2.3534e-25	0.293048	0.591	0.342	5.31069e-21
CLSTN1	3.32779e-25	0.29902	0.69	0.469	7.5095e-21
SNRPD2	3.6359e-25	0.327213	0.941	0.862	8.20477e-21
PHLDA2	4.16278e-25	0.618162	0.704	0.498	9.39374e-21
MT1E	5.26324e-25	0.456636	0.906	0.787	1.1877e-20
JUP	6.93936e-25	0.330306	0.837	0.711	1.56593e-20
COX5B	1.0144e-24	0.320639	0.975	0.938	2.2891e-20
SNRPE	1.31835e-24	0.309517	0.857	0.793	2.97498e-20
COX7C	1.31943e-24	0.271191	1	0.981	2.97743e-20
NUCKS1	1.82392e-24	0.353118	0.99	0.945	4.11586e-20
UXT	2.6059e-24	0.303292	0.921	0.808	5.88047e-20
YWHAZ	6.63797e-24	0.302689	0.946	0.901	1.49792e-19
HIST1H1D	9.51685e-24	0.374709	0.345	0.125	2.14757e-19
NDUFS4	9.93794e-24	0.297841	0.808	0.713	2.2426e-19
RPS17	1.1643e-23	0.298369	1	0.959	2.62736e-19
EPHA2	1.20278e-23	0.366436	0.714	0.542	2.7142e-19
NCL	1.5032e-23	0.370653	0.966	0.93	3.39212e-19
ZNF706	2.00392e-23	0.287619	0.788	0.68	4.52205e-19
AES	2.10446e-23	0.262543	0.98	0.944	4.74893e-19
PRDX1	2.28729e-23	0.368471	0.985	0.957	5.16149e-19
MT-ND6	2.39157e-23	0.421164	0.882	0.818	5.39682e-19
MT-CO2	3.73714e-23	0.263229	0.995	0.998	8.43323e-19
EEF1B2	1.12004e-22	0.271702	1	0.975	2.52747e-18
PDCD4	1.30566e-22	0.282328	0.764	0.562	2.94635e-18
SNRPB	1.69141e-22	0.300304	0.911	0.863	3.81683e-18
ELF3	1.69775e-22	0.492371	0.995	0.963	3.83114e-18
TNFAIP3	2.16433e-22	0.883432	0.675	0.46	4.88402e-18
LRRC8A	3.42836e-22	0.351558	0.655	0.455	7.73643e-18
PRDX2	4.58265e-22	0.318285	0.931	0.883	1.03412e-17
NFKB2	6.76517e-22	0.27987	0.586	0.366	1.52663e-17
HNRNPM	1.06761e-21	0.294493	0.926	0.889	2.40916e-17
NASP	1.20864e-21	0.380151	0.833	0.745	2.72742e-17
ADRB2	1.66685e-21	0.405298	0.68	0.489	3.76142e-17
NDUFA1	3.11187e-21	0.272574	0.956	0.905	7.02226e-17
OAT	4.09083e-21	0.351238	0.778	0.682	9.23136e-17
WIPI1	5.43586e-21	0.387489	0.626	0.44	1.22666e-16
NENF	5.77824e-21	0.277702	0.837	0.729	1.30392e-16
UQCC2	6.42418e-21	0.29223	0.709	0.587	1.44968e-16
RPS20	6.59159e-21	0.274923	1	0.988	1.48746e-16
YTHDF2	1.03149e-20	0.303245	0.847	0.787	2.32767e-16
RPSA	1.50721e-20	0.293592	1	0.988	3.40116e-16
SUB1	1.76852e-20	0.278755	0.916	0.894	3.99084e-16
NME2	1.80545e-20	0.269244	0.635	0.45	4.07418e-16
PHYHD1	1.86943e-20	0.297749	0.759	0.611	4.21855e-16
POLR1D	1.95112e-20	0.283103	0.941	0.886	4.40289e-16
REX1BD	2.26711e-20	0.285739	0.773	0.665	5.11597e-16
ERRFI1	2.33457e-20	0.567394	0.901	0.833	5.2682e-16
SNRPD1	2.61373e-20	0.294113	0.798	0.694	5.89815e-16
SYF2	3.42682e-20	0.294433	0.862	0.793	7.73296e-16
EIF3F	3.50561e-20	0.269963	0.98	0.928	7.91076e-16
CCNL1	3.70315e-20	0.304546	0.956	0.951	8.35653e-16
PRNP	3.8126e-20	0.320711	0.798	0.664	8.60351e-16
MRPL51	4.09966e-20	0.288256	0.887	0.811	9.25129e-16
CCL2	4.35335e-20	0.916926	0.31	0.117	9.82377e-16
CCND2	4.5806e-20	0.341154	0.665	0.443	1.03366e-15
S100A10	4.71331e-20	0.252841	0.926	0.866	1.06361e-15
ID3	5.84975e-20	0.665662	0.739	0.563	1.32005e-15
CAPN1	8.75245e-20	0.306487	0.798	0.769	1.97508e-15
IER5L	1.73298e-19	0.29576	0.507	0.286	3.91064e-15
SLC25A25	2.49428e-19	0.362703	0.626	0.447	5.62859e-15
STOM	2.8578e-19	0.432235	0.862	0.87	6.44892e-15
MZT2A	2.87094e-19	0.298193	0.803	0.737	6.47857e-15
IFNGR1	3.33994e-19	0.307696	0.729	0.628	7.53691e-15
NFIB	4.56555e-19	0.336134	0.833	0.751	1.03026e-14
LRRFIP1	7.38978e-19	0.31515	0.99	0.964	1.66758e-14
HIST2H2AC	9.63235e-19	0.360496	0.512	0.311	2.17364e-14
GSTO1	1.00552e-18	0.267732	0.808	0.725	2.26905e-14
CXCL3	1.01872e-18	0.802426	0.581	0.352	2.29884e-14
SNHG19	1.2864e-18	0.311278	0.739	0.609	2.90289e-14
OLA1	1.78983e-18	0.260747	0.734	0.619	4.03892e-14
CCND1	2.58092e-18	0.421091	0.867	0.82	5.82409e-14
HIST1H1C	3.78756e-18	0.415966	0.724	0.565	8.54701e-14
C12orf57	4.91027e-18	0.260432	0.966	0.895	1.10805e-13
IMPDH2	9.74081e-18	0.28126	0.872	0.809	2.19811e-13
BEX4	1.51151e-17	0.295146	0.882	0.776	3.41087e-13
CBR1	1.88617e-17	0.34011	0.818	0.707	4.25634e-13
TMEM173	2.46985e-17	0.282523	0.833	0.771	5.57347e-13
UQCRC1	2.80293e-17	0.267789	0.813	0.767	6.32509e-13
TUBB	4.11703e-17	0.358209	0.852	0.771	9.2905e-13
EIF3D	4.78049e-17	0.276063	0.901	0.862	1.07877e-12
NDUFA13	5.35161e-17	0.26072	0.97	0.935	1.20764e-12
RBBP8	5.96325e-17	0.258695	0.611	0.433	1.34567e-12
PSIP1	6.97416e-17	0.267322	0.709	0.554	1.57379e-12
RPS4Y1	7.04931e-17	0.260331	0.946	0.942	1.59075e-12
PMEPA1	1.08281e-16	0.280551	0.542	0.348	2.44347e-12
YTHDC1	1.16485e-16	0.29751	0.823	0.756	2.6286e-12
KIAA1217	2.63223e-16	0.251488	0.611	0.436	5.93989e-12
ATP5F1D	2.67009e-16	0.251427	0.97	0.914	6.02533e-12
CCDC59	2.74221e-16	0.272037	0.808	0.698	6.18808e-12
AKR1C2	2.95928e-16	0.387948	0.217	0.071	6.67792e-12
NME1	3.0863e-16	0.258425	0.635	0.498	6.96454e-12
RSRC2	4.86584e-16	0.253977	0.911	0.876	1.09802e-11
ATP5PO	6.97824e-16	0.25695	0.946	0.872	1.57471e-11
HSP90B1	8.0567e-16	0.47251	0.966	0.935	1.81808e-11
SOCS3	1.80329e-15	0.420601	0.951	0.848	4.0693e-11
FAM210B	1.82389e-15	0.267682	0.739	0.67	4.11579e-11
PNN	3.63305e-15	0.260402	0.906	0.861	8.19835e-11
CDKN1C	3.69531e-15	0.252313	0.502	0.291	8.33884e-11
PIM1	4.14507e-15	0.254227	0.463	0.278	9.35377e-11
GLUD1	4.72123e-15	0.255589	0.695	0.607	1.06539e-10
PNRC1	6.67838e-15	0.26828	0.956	0.94	1.50704e-10
FAM189A2	7.53474e-15	0.287602	0.483	0.297	1.70029e-10
EEF1G	1.22645e-14	0.253072	0.754	0.706	2.7676e-10
CTSB	1.40267e-14	0.395668	0.808	0.84	3.16526e-10
EFEMP1	2.02258e-14	0.250231	0.823	0.748	4.56415e-10
KLF6	3.09152e-14	0.274273	0.98	0.937	6.97632e-10
FOXN3	3.89115e-14	0.26884	0.754	0.695	8.78077e-10
TRIB1	5.21899e-14	0.260762	0.916	0.793	1.17772e-09
SRSF7	7.43566e-14	0.283283	0.97	0.926	1.67793e-09
H1FX	1.24591e-13	0.367647	0.951	0.902	2.81152e-09
BHLHE40	1.33744e-13	0.335085	0.867	0.838	3.01807e-09
NR2F2	3.01865e-13	0.255165	0.631	0.507	6.81188e-09
IER5	4.14227e-13	0.252043	0.788	0.712	9.34744e-09
RAN	4.16729e-13	0.261427	0.901	0.901	9.4039e-09
GADD45B	4.30107e-13	0.641803	0.946	0.914	9.70579e-09
DDIT3	1.12122e-12	0.457939	0.709	0.607	2.53014e-08
CEBPD	2.10688e-12	0.362821	1	0.983	4.75438e-08
NFIL3	2.29112e-12	0.344356	0.64	0.549	5.17013e-08
GSTP1	2.82245e-12	0.288277	1	0.991	6.36914e-08
KRT7	3.71886e-12	0.351982	0.852	0.706	8.39198e-08
TAGLN	5.33545e-12	0.458867	0.266	0.126	1.204e-07
BCL3	6.92952e-12	0.282896	0.616	0.5	1.56371e-07
NR1D1	1.60964e-11	0.301442	0.714	0.608	3.6323e-07
HERPUD1	3.31691e-11	0.253263	0.966	0.925	7.48494e-07
NEDD9	4.8187e-11	0.330458	0.828	0.788	1.08739e-06
PLEKHA5	9.69559e-11	0.274436	0.66	0.592	2.18791e-06
SPINK5	1.59243e-10	0.494118	0.567	0.446	3.59349e-06
HSPA5	1.73217e-10	0.473716	0.966	0.953	3.90881e-06
PRSS22	2.44056e-10	0.255263	0.532	0.409	5.50737e-06
TM4SF1	2.78297e-10	0.312203	0.754	0.658	6.28005e-06
SPRY1	4.41097e-10	0.324832	0.64	0.551	9.9538e-06
NTS	4.75229e-10	0.493073	0.108	0.032	1.0724e-05
ITPKC	1.72693e-09	0.372001	0.626	0.562	3.89698e-05
CYCS	4.60707e-09	0.269959	0.877	0.866	0.000103963
NFKBIZ	4.58448e-08	0.251087	0.961	0.919	0.00103453
SOD3	5.0442e-08	0.321325	0.808	0.747	0.00113827
ICAM1	5.545e-08	0.462645	0.803	0.795	0.00125128
CLDN4	8.41626e-08	0.420755	0.951	0.953	0.00189921
CCL20	1.26606e-07	0.829115	0.266	0.147	0.00285699
G0S2	1.29535e-07	0.27048	0.217	0.11	0.00292309
EFNA1	2.27622e-07	0.288746	0.833	0.836	0.00513651
PPP1R12B	3.03921e-07	0.316006	0.507	0.458	0.00685828

## Sheet: Ciliated
	p_val	avg_logFC	pct.1	pct.2	p_val_adj
CAPS	0	3.60787	0.999	0.397	0
C20orf85	0	2.90383	0.984	0.079	0
C9orf24	0	2.85614	0.989	0.094	0
TPPP3	0	2.72603	0.994	0.527	0
RSPH1	0	2.61471	0.996	0.119	0
TSPAN1	0	2.61304	0.995	0.304	0
TMEM190	0	2.57681	0.673	0.038	0
LRRIQ1	0	2.40378	0.995	0.061	0
CETN2	0	2.38367	0.993	0.611	0
FAM183A	0	2.38187	0.982	0.044	0
C1orf194	0	2.37723	0.977	0.055	0
C11orf88	0	2.3569	0.971	0.051	0
PIFO	0	2.29166	0.99	0.346	0
TUBA1A	0	2.27552	0.989	0.666	0
DNAAF1	0	2.18726	0.989	0.054	0
SNTN	0	2.14601	0.966	0.034	0
TUBB4B	0	2.12111	0.993	0.949	0
ODF3B	0	2.09852	0.993	0.451	0
C5orf49	0	2.0985	0.982	0.129	0
DYNLL1	0	2.0879	0.988	0.886	0
MORN2	0	2.06862	0.965	0.466	0
C2orf40	0	2.06253	0.855	0.034	0
ZMYND10	0	2.04242	0.989	0.097	0
CCDC170	0	2.02691	0.987	0.029	0
C9orf116	0	2.01737	0.969	0.112	0
GSTA1	0	2.01452	0.8	0.118	0
CCDC146	0	1.98756	0.988	0.08	0
CD24	0	1.98339	0.886	0.181	0
RP1	0	1.92034	0.97	0.06	0
IGFBP7	0	1.91924	0.96	0.269	0
CAPSL	0	1.91676	0.954	0.026	0
FAM92B	0	1.89352	0.98	0.032	0
CCDC78	0	1.87595	0.984	0.044	0
MS4A8	0	1.87367	0.975	0.056	0
AC007906.2	0	1.84816	0.967	0.061	0
ERICH3	0	1.83225	0.977	0.022	0
C12orf75	0	1.82504	0.957	0.053	0
DYNLRB2	0	1.80561	0.946	0.047	0
DNAH12	0	1.79809	0.976	0.02	0
ROPN1L	0	1.74341	0.955	0.024	0
FOXJ1	0	1.73626	0.973	0.118	0
EFHC1	0	1.69709	0.983	0.258	0
AC013264.1	0	1.6935	0.942	0.032	0
HYDIN	0	1.69308	0.982	0.042	0
CDHR3	0	1.68528	0.966	0.049	0
CEP126	0	1.68114	0.98	0.11	0
RRAD	0	1.68015	0.928	0.345	0
PSENEN	0	1.66562	0.961	0.54	0
WDR54	0	1.66171	0.967	0.215	0
IGFBP2	0	1.65135	0.804	0.087	0
CALM1	0	1.64633	0.998	0.971	0
CFAP53	0	1.64339	0.96	0.026	0
PLAC8	0	1.64225	0.928	0.084	0
IK	0	1.6404	0.98	0.73	0
CRIP1	0	1.63355	0.908	0.118	0
DNAH5	0	1.63045	0.957	0.228	0
AGR3	0	1.62636	0.986	0.785	0
MORN5	0	1.62267	0.922	0.016	0
CFAP43	0	1.62266	0.98	0.036	0
AL357093.2	0	1.61191	0.901	0.019	0
EFCAB1	0	1.59455	0.97	0.031	0
CFAP126	0	1.58787	0.934	0.021	0
FABP6	0	1.57929	0.835	0.024	0
FAM229B	0	1.56613	0.965	0.225	0
SPA17	0	1.55977	0.949	0.29	0
LDLRAD1	0	1.55466	0.947	0.018	0
SPAG17	0	1.54602	0.971	0.011	0
RSPH9	0	1.54458	0.952	0.028	0
CIB1	0	1.53667	0.98	0.86	0
MNS1	0	1.53084	0.967	0.054	0
C11orf97	0	1.52031	0.935	0.013	0
DNALI1	0	1.51738	0.973	0.307	0
STK33	0	1.50874	0.981	0.257	0
WDR38	0	1.49405	0.933	0.021	0
SPEF2	0	1.49299	0.975	0.124	0
KIF21A	0	1.4916	0.977	0.415	0
DRC3	0	1.48749	0.977	0.05	0
TCTEX1D2	0	1.4806	0.935	0.129	0
TEKT1	0	1.47346	0.958	0.023	0
SAXO2	0	1.46521	0.965	0.044	0
SLC44A4	0	1.4651	0.984	0.64	0
ODF2L	0	1.46286	0.99	0.611	0
CCDC173	0	1.46186	0.946	0.031	0
MRPS31	0	1.45939	0.96	0.469	0
RSPH4A	0	1.45776	0.955	0.021	0
FHAD1	0	1.45568	0.948	0.019	0
DTHD1	0	1.45454	0.928	0.009	0
LRRC46	0	1.45428	0.951	0.045	0
AKAP9	0	1.4539	0.996	0.956	0
LRRC23	0	1.44977	0.987	0.552	0
DNAAF4	0	1.44626	0.964	0.219	0
KIF9	0	1.44606	0.948	0.33	0
ENKUR	0	1.44309	0.93	0.015	0
METRN	0	1.4423	0.96	0.539	0
UFC1	0	1.44024	0.976	0.817	0
CFAP298	0	1.4368	0.971	0.58	0
FAM81B	0	1.42892	0.933	0.038	0
C9orf135	0	1.42467	0.939	0.03	0
NUDC	0	1.4196	0.978	0.82	0
FAM216B	0	1.41759	0.941	0.016	0
SMIM22	0	1.4154	0.98	0.767	0
CKB	0	1.40728	0.99	0.792	0
WDR66	0	1.40541	0.967	0.037	0
PRDX5	0	1.40321	0.994	0.976	0
DYNC2H1	0	1.38413	0.963	0.357	0
PPIL6	0	1.38364	0.945	0.088	0
CHST9	0	1.38015	0.898	0.059	0
CFAP73	0	1.37794	0.971	0.037	0
CFAP157	0	1.37562	0.96	0.037	0
HSBP1	0	1.37277	0.967	0.844	0
SPAG6	0	1.37237	0.948	0.024	0
LRRC10B	0	1.37	0.954	0.016	0
CCDC74A	0	1.36643	0.943	0.047	0
CFAP70	0	1.36128	0.949	0.084	0
SRI	0	1.35856	0.982	0.821	0
ARHGAP18	0	1.35205	0.93	0.31	0
OMG	0	1.34731	0.688	0.021	0
ARMC3	0	1.33503	0.947	0.013	0
HSP90AA1	0	1.32832	0.999	0.995	0
BBOF1	0	1.32757	0.957	0.155	0
DNAH11	0	1.32544	0.917	0.034	0
SPAG16	0	1.31966	0.973	0.378	0
NUCB2	0	1.31871	0.957	0.713	0
WDR78	0	1.31857	0.942	0.04	0
WDR60	0	1.31601	0.963	0.412	0
DYDC2	0	1.31074	0.912	0.013	0
DPCD	0	1.30531	0.939	0.273	0
TUBA4B	0	1.30483	0.928	0.014	0
ANXA2	0	1.30138	0.994	0.941	0
TMEM231	0	1.29947	0.958	0.114	0
NEK5	0	1.29858	0.952	0.044	0
IFT57	0	1.28533	0.987	0.861	0
TCTEX1D4	0	1.28393	0.887	0.035	0
TEKT2	0	1.28381	0.948	0.021	0
IQCG	0	1.28152	0.958	0.181	0
ATP5IF1	0	1.27674	0.98	0.917	0
DYNLT1	0	1.27665	0.978	0.873	0
SPATA18	0	1.27534	0.955	0.105	0
CCDC113	0	1.27531	0.939	0.072	0
POLR2I	0	1.27361	0.961	0.749	0
PLPP2	0	1.27303	0.929	0.142	0
IFT27	0	1.27043	0.969	0.338	0
DNAH7	0	1.26844	0.936	0.042	0
C21orf58	0	1.26112	0.946	0.086	0
ALDH3B1	0	1.26083	0.966	0.665	0
CATSPERD	0	1.25671	0.892	0.011	0
GSTP1	0	1.25429	0.995	0.991	0
CLDN3	0	1.25139	0.969	0.776	0
CFAP45	0	1.24437	0.942	0.024	0
IFT22	0	1.24013	0.936	0.405	0
ALDH1A1	0	1.23425	0.967	0.764	0
MARCKS	0	1.2223	0.929	0.141	0
ZBBX	0	1.21953	0.943	0.013	0
AC084033.3	0	1.2188	0.925	0.124	0
CCDC17	0	1.21698	0.907	0.046	0
NEK10	0	1.21316	0.91	0.016	0
CD164L2	0	1.21165	0.902	0.075	0
TTLL10	0	1.20733	0.945	0.015	0
RFX3	0	1.20456	0.947	0.172	0
MOK	0	1.2042	0.969	0.15	0
S100A11	0	1.20346	0.987	0.973	0
CSPP1	0	1.19652	0.958	0.275	0
C6orf118	0	1.19556	0.943	0.014	0
CFAP300	0	1.19517	0.907	0.124	0
DNAH9	0	1.18936	0.898	0.012	0
RIIAD1	0	1.17626	0.872	0.013	0
MLF1	0	1.17376	0.935	0.376	0
CFAP44	0	1.17166	0.884	0.158	0
NME5	0	1.17138	0.906	0.098	0
C22orf15	0	1.16886	0.888	0.016	0
SSBP4	0	1.16833	0.963	0.46	0
NPHP1	0	1.16795	0.946	0.161	0
CYSTM1	0	1.16661	0.971	0.831	0
AL121899.1	0	1.16267	0.877	0.014	0
DNAH6	0	1.16012	0.919	0.034	0
CFAP54	0	1.15611	0.898	0.015	0
DNAH10	0	1.15286	0.916	0.082	0
CTXN1	0	1.15262	0.911	0.021	0
RUVBL1	0	1.15088	0.936	0.324	0
HMGN3	0	1.14972	0.98	0.941	0
DZIP3	0	1.14897	0.917	0.161	0
CALM2	0	1.14798	0.988	0.965	0
RUVBL2	0	1.14749	0.951	0.484	0
EFCAB10	0	1.14621	0.905	0.018	0
IGFBP5	0	1.14418	0.886	0.047	0
CCDC153	0	1.13393	0.925	0.098	0
EZR	0	1.13189	0.996	0.945	0
TRAF3IP1	0	1.12832	0.936	0.29	0
TCTN1	0	1.12573	0.936	0.316	0
FAM227A	0	1.12476	0.907	0.049	0
SPEF1	0	1.12067	0.943	0.019	0
CLUAP1	0	1.11881	0.93	0.39	0
DRC1	0	1.11306	0.924	0.013	0
TNFAIP8L1	0	1.11063	0.924	0.045	0
AK9	0	1.10842	0.928	0.195	0
OSCP1	0	1.10821	0.918	0.305	0
P4HTM	0	1.10721	0.959	0.483	0
CTSS	0	1.10538	0.964	0.749	0
CFAP52	0	1.1037	0.914	0.022	0
RABL2B	0	1.09663	0.949	0.294	0
SPACA9	0	1.08391	0.894	0.148	0
VWA3B	0	1.08015	0.896	0.012	0
CASC1	0	1.07956	0.895	0.036	0
STOML3	0	1.07956	0.878	0.009	0
STMND1	0	1.07796	0.899	0.017	0
WDR63	0	1.07643	0.917	0.008	0
CDHR4	0	1.06917	0.919	0.015	0
CFAP46	0	1.06385	0.899	0.021	0
FANK1	0	1.0637	0.922	0.072	0
PACRG	0	1.06281	0.896	0.03	0
CABCOCO1	0	1.06053	0.871	0.011	0
DNAAF3	0	1.05921	0.904	0.031	0
UBXN10	0	1.05654	0.922	0.045	0
MAP1A	0	1.05619	0.883	0.024	0
SRGAP3-AS2	0	1.05572	0.817	0.009	0
FAM174A	0	1.05495	0.933	0.471	0
DNAJA4	0	1.05408	0.907	0.215	0
GCC2	0	1.0531	0.984	0.814	0
MAPK15	0	1.05044	0.905	0.051	0
TTC25	0	1.0498	0.899	0.038	0
MAP1B	0	1.04451	0.833	0.029	0
HSPB11	0	1.04286	0.911	0.477	0
OSBPL6	0	1.04197	0.86	0.098	0
AKAP14	0	1.04114	0.827	0.011	0
RGS22	0	1.03992	0.851	0.02	0
BASP1	0	1.03924	0.687	0.054	0
ANKRD66	0	1.03838	0.86	0.007	0
ADGB	0	1.0364	0.887	0.007	0
DNPH1	0	1.03376	0.946	0.665	0
C17orf97	0	1.03203	0.894	0.11	0
LRTOMT	0	1.03185	0.893	0.096	0
BX005040.1	0	1.03076	0.811	0.006	0
TSGA10	0	1.02039	0.904	0.194	0
MAP9	0	1.02005	0.947	0.535	0
ANKUB1	0	1.01938	0.755	0.01	0
SARAF	0	1.0188	0.977	0.918	0
ARMC4	0	1.01537	0.89	0.036	0
CST6	0	1.01477	0.765	0.057	0
MAATS1	0	1.01339	0.906	0.114	0
SOD1	0	1.01284	0.959	0.882	0
CCDC74B	0	1.01071	0.875	0.01	0
TMEM67	0	1.00631	0.912	0.129	0
PCSK1N	0	1.00537	0.722	0.163	0
SPAG8	0	1.00507	0.888	0.026	0
CCDC30	0	1.00486	0.908	0.11	0
CCDC181	0	1.00428	0.837	0.039	0
TEX9	0	1.00416	0.902	0.112	0
SPAG1	0	1.00228	0.905	0.365	0
CFAP221	0	1.0022	0.959	0.516	0
DNAL1	0	1.00057	0.917	0.293	0
H2AFJ	0	0.995916	0.953	0.775	0
PTGES3	0	0.995864	0.98	0.908	0
C6	0	0.99551	0.74	0.008	0
SOX2	0	0.993541	0.884	0.102	0
FAM166B	0	0.989926	0.863	0.01	0
PIP	0	0.989109	0.401	0.009	0
SPATA17	0	0.982562	0.911	0.034	0
IQCA1	0	0.978725	0.899	0.15	0
SCGB2A1	0	0.975538	0.692	0.015	0
ENDOG	0	0.970299	0.925	0.496	0
LRRC6	0	0.968617	0.887	0.029	0
B9D1	0	0.967945	0.898	0.258	0
COPRS	0	0.96741	0.924	0.561	0
DPY30	0	0.96523	0.93	0.707	0
CNTRL	0	0.964115	0.899	0.26	0
ARL3	0	0.964077	0.916	0.515	0
TSPAN19	0	0.962167	0.699	0.015	0
CCDC65	0	0.961747	0.878	0.011	0
IFT43	0	0.961443	0.907	0.372	0
VSTM2L	0	0.957521	0.811	0.089	0
HIPK1	0	0.95651	0.941	0.55	0
ALOX15	0	0.950864	0.63	0.021	0
CEP290	0	0.949186	0.899	0.375	0
CC2D2A	0	0.941884	0.905	0.309	0
TCTEX1D1	0	0.940246	0.873	0.007	0
CCDC191	0	0.938273	0.877	0.111	0
SPATA33	0	0.937363	0.887	0.153	0
UBAC1	0	0.937215	0.898	0.415	0
AK7	0	0.935342	0.876	0.107	0
PKIG	0	0.935182	0.901	0.287	0
AC004832.1	0	0.93212	0.814	0.011	0
PCM1	0	0.930765	0.98	0.852	0
KCTD12	0	0.929774	0.81	0.078	0
C11orf16	0	0.92604	0.889	0.015	0
MPC2	0	0.923973	0.925	0.722	0
UBXN11	0	0.912212	0.902	0.154	0
ABCA13	0	0.911678	0.682	0.069	0
TTC21A	0	0.907356	0.833	0.081	0
SYT8	0	0.905919	0.619	0.037	0
RFX2	0	0.905233	0.887	0.19	0
MSI2	0	0.903844	0.924	0.559	0
GON7	0	0.900258	0.876	0.384	0
DCDC1	0	0.898601	0.842	0.011	0
CFAP57	0	0.89778	0.878	0.017	0
CCDC96	0	0.89453	0.824	0.04	0
SELENOW	0	0.891805	0.984	0.917	0
IFT88	0	0.89155	0.906	0.284	0
C1orf87	0	0.88846	0.854	0.006	0
WRB	0	0.887354	0.892	0.373	0
NEK11	0	0.887116	0.881	0.058	0
PRR29	0	0.886264	0.867	0.026	0
DAW1	0	0.883478	0.842	0.014	0
UNC93B1	0	0.882747	0.916	0.503	0
TAX1BP1	0	0.881826	0.975	0.9	0
TMEM107	0	0.881571	0.88	0.217	0
DZIP1L	0	0.881372	0.848	0.03	0
PFN2	0	0.88029	0.87	0.206	0
TMEM232	0	0.872104	0.867	0.026	0
UCP2	0	0.869941	0.843	0.386	0
DCDC2B	0	0.869475	0.811	0.008	0
LINC01765	0	0.867262	0.786	0.003	0
HAGHL	0	0.865951	0.839	0.023	0
KIAA1211L	0	0.861647	0.853	0.131	0
CFAP36	0	0.8616	0.901	0.575	0
PKIB	0	0.860327	0.629	0.05	0
DMKN	0	0.857307	0.957	0.808	0
SLFN13	0	0.857139	0.816	0.046	0
VNN3	0	0.852843	0.66	0.06	0
SLC22A4	0	0.852203	0.801	0.016	0
CFAP299	0	0.8512	0.847	0.008	0
LINC02345	0	0.847575	0.8	0.008	0
LKAAEAR1	0	0.844314	0.511	0.007	0
MAP3K19	0	0.843941	0.837	0.006	0
AC244090.1	0	0.843833	0.854	0.346	0
C11orf74	0	0.843408	0.861	0.206	0
MAPK10	0	0.834264	0.92	0.557	0
C2orf73	0	0.833229	0.804	0.008	0
AHSA1	0	0.832648	0.923	0.651	0
CLIC6	0	0.829577	0.898	0.406	0
NELFE	0	0.827524	0.902	0.599	0
CDS1	0	0.826603	0.955	0.752	0
GPR162	0	0.825739	0.818	0.016	0
TOGARAM2	0	0.825386	0.811	0.013	0
LRRC34	0	0.824935	0.83	0.023	0
RPGR	0	0.820394	0.87	0.277	0
CCDC81	0	0.819145	0.741	0.014	0
IQCK	0	0.818965	0.859	0.131	0
COQ4	0	0.818453	0.941	0.644	0
NWD1	0	0.818439	0.73	0.013	0
C20orf96	0	0.818059	0.817	0.146	0
PSCA	0	0.817922	0.339	0.03	0
DOC2A	0	0.817068	0.73	0.01	0
IQUB	0	0.817006	0.796	0.021	0
DALRD3	0	0.81567	0.866	0.353	0
IQCD	0	0.814984	0.804	0.033	0
CCDC40	0	0.814675	0.823	0.042	0
C7orf57	0	0.814473	0.845	0.012	0
IFT172	0	0.813832	0.86	0.177	0
FAIM	0	0.813047	0.839	0.367	0
PPP1R42	0	0.812427	0.822	0.007	0
TUSC3	0	0.812349	0.867	0.337	0
TMEM59	0	0.810848	0.967	0.942	0
PLPPR3	0	0.808997	0.778	0.009	0
TTC26	0	0.808475	0.848	0.122	0
CFAP69	0	0.806343	0.811	0.042	0
DSP	0	0.804981	0.849	0.342	0
NQO1	0	0.803375	0.786	0.244	0
DNAI2	0	0.80315	0.81	0.012	0
ZC2HC1A	0	0.80276	0.867	0.317	0
PDLIM4	0	0.79851	0.752	0.053	0
DEGS2	0	0.796262	0.729	0.167	0
KIF3A	0	0.794589	0.908	0.395	0
PIH1D2	0	0.794091	0.802	0.036	0
CLMN	0	0.793607	0.776	0.059	0
MORN3	0	0.789524	0.819	0.032	0
TTC29	0	0.788788	0.804	0.009	0
PLEKHS1	0	0.788502	0.689	0.071	0
IFT81	0	0.78779	0.869	0.305	0
IFT74	0	0.78727	0.878	0.391	0
RSPH3	0	0.785714	0.866	0.341	0
PALMD	0	0.782749	0.775	0.039	0
MDH1B	0	0.778416	0.818	0.024	0
AC013470.2	0	0.77527	0.766	0.005	0
DYNC2LI1	0	0.77355	0.876	0.372	0
RGCC	0	0.768421	0.837	0.135	0
TSPAN6	0	0.768322	0.807	0.305	0
CFAP74	0	0.766375	0.814	0.009	0
CFAP100	0	0.764943	0.82	0.02	0
FGF14	0	0.764788	0.711	0.007	0
KIF19	0	0.758762	0.802	0.007	0
RIBC1	0	0.7569	0.801	0.03	0
PROM1	0	0.75686	0.624	0.053	0
SPATA6	0	0.756455	0.855	0.321	0
ST6GALNAC1	0	0.756449	0.857	0.232	0
ZDHHC1	0	0.755648	0.796	0.244	0
CCDC180	0	0.755413	0.788	0.095	0
LRRC71	0	0.7549	0.808	0.009	0
ZNF440	0	0.753745	0.804	0.138	0
SAMHD1	0	0.749138	0.814	0.211	0
EFHB	0	0.748732	0.784	0.014	0
ECT2L	0	0.748178	0.713	0.009	0
CFAP65	0	0.748154	0.853	0.138	0
CCP110	0	0.748142	0.839	0.356	0
DNAH3	0	0.745824	0.757	0.006	0
CCDC88C	0	0.744891	0.871	0.43	0
CCDC114	0	0.744724	0.806	0.029	0
LBH	0	0.743995	0.59	0.117	0
RABL2A	0	0.743328	0.827	0.132	0
CFAP47	0	0.74305	0.783	0.004	0
C4orf47	0	0.74168	0.79	0.017	0
PGM2L1	0	0.737158	0.808	0.229	0
SMIM6	0	0.737131	0.637	0.171	0
CCDC189	0	0.735619	0.819	0.082	0
SRGAP3	0	0.735028	0.758	0.109	0
DNAI1	0	0.734198	0.804	0.013	0
HSPBP1	0	0.729071	0.824	0.362	0
CCDC34	0	0.725887	0.741	0.06	0
RIBC2	0	0.725373	0.701	0.016	0
CFAP77	0	0.721946	0.76	0.005	0
PIH1D3	0	0.721724	0.751	0.008	0
DGKH	0	0.720653	0.701	0.112	0
DNAJB13	0	0.72048	0.805	0.014	0
MAPRE3	0	0.720348	0.83	0.28	0
PTPRN2	0	0.720133	0.79	0.124	0
PRSS12	0	0.717215	0.814	0.087	0
PTPRT	0	0.71716	0.695	0.017	0
WDR49	0	0.716072	0.776	0.014	0
TEKT4	0	0.715778	0.766	0.021	0
MAP6	0	0.711844	0.78	0.074	0
LXN	0	0.709954	0.769	0.203	0
ANKRD37	0	0.704793	0.777	0.27	0
DNAH2	0	0.704116	0.777	0.023	0
TMEM212	0	0.689719	0.718	0.005	0
SLITRK6	0	0.68957	0.633	0.03	0
NME7	0	0.689423	0.813	0.203	0
MYCBP	0	0.686539	0.804	0.239	0
INTU	0	0.685734	0.814	0.224	0
DLEC1	0	0.685691	0.752	0.019	0
CATIP	0	0.685449	0.743	0.017	0
MARCH10	0	0.685147	0.754	0.007	0
CENPM	0	0.683728	0.693	0.064	0
DENND6B	0	0.681908	0.789	0.13	0
LCA5	0	0.681477	0.828	0.288	0
LRRC4	0	0.681264	0.733	0.126	0
STOX1	0	0.681215	0.783	0.031	0
C1orf158	0	0.681209	0.76	0.007	0
KCNRG	0	0.681027	0.761	0.045	0
LRWD1	0	0.676481	0.764	0.14	0
CCDC33	0	0.676309	0.646	0.009	0
RPGRIP1L	0	0.675084	0.746	0.111	0
PPP1R32	0	0.67505	0.67	0.019	0
SLC27A2	0	0.674776	0.677	0.078	0
CAPS2	0	0.674402	0.747	0.055	0
RAB36	0	0.673531	0.786	0.103	0
IFT46	0	0.673297	0.793	0.198	0
EFCAB2	0	0.672863	0.818	0.31	0
PPOX	0	0.671883	0.786	0.134	0
FAM161A	0	0.6704	0.769	0.137	0
FRMPD2	0	0.66784	0.687	0.005	0
RCAN3	0	0.664015	0.805	0.309	0
ACBD3-AS1	0	0.659447	0.707	0.005	0
ORAI2	0	0.659199	0.778	0.149	0
MPDZ	0	0.654404	0.775	0.169	0
NAT14	0	0.653189	0.835	0.376	0
VWA3A	0	0.653083	0.692	0.011	0
ULK4	0	0.652701	0.773	0.156	0
CEP83	0	0.649538	0.782	0.211	0
FBXO15	0	0.648852	0.714	0.014	0
CCNA1	0	0.648694	0.552	0.011	0
CCNO	0	0.648452	0.488	0.076	0
FAM104B	0	0.64836	0.794	0.323	0
ZNF273	0	0.646683	0.677	0.076	0
CRIP2	0	0.643646	0.839	0.16	0
AKR1C3	0	0.643375	0.73	0.11	0
DUSP18	0	0.642037	0.757	0.091	0
LINC01513	0	0.641995	0.745	0.006	0
KLHDC9	0	0.640753	0.775	0.146	0
TTLL7	0	0.640447	0.755	0.049	0
GCLC	0	0.639425	0.612	0.049	0
ACYP1	0	0.638869	0.798	0.195	0
CRISP2	0	0.637913	0.522	0.008	0
TRIM29	0	0.635589	0.681	0.044	0
CCDC151	0	0.631813	0.766	0.033	0
NELL2	0	0.630837	0.548	0.013	0
KIAA1841	0	0.630552	0.72	0.063	0
PITPNM1	0	0.62886	0.764	0.221	0
C10orf95	0	0.628029	0.751	0.169	0
APPL2	0	0.627896	0.772	0.263	0
KIAA2012	0	0.627832	0.606	0.004	0
KIFAP3	0	0.627257	0.824	0.358	0
GSTA3	0	0.626319	0.495	0.007	0
AC234582.1	0	0.620928	0.64	0.037	0
FYB2	0	0.620175	0.593	0.029	0
FUZ	0	0.61643	0.757	0.182	0
C1orf141	0	0.616175	0.643	0.004	0
FSD1L	0	0.61551	0.701	0.048	0
NEK1	0	0.615345	0.777	0.204	0
GAS8	0	0.612883	0.799	0.209	0
ICA1L	0	0.611581	0.711	0.098	0
CFAP206	0	0.611551	0.713	0.009	0
FDXR	0	0.610315	0.764	0.168	0
APOBEC4	0	0.608806	0.664	0.004	0
HACD4	0	0.608504	0.735	0.107	0
B9D2	0	0.608131	0.757	0.181	0
CFAP58	0	0.60737	0.69	0.01	0
SIX1	0	0.604953	0.746	0.089	0
RSPH14	0	0.604032	0.699	0.01	0
CCL15	0	0.602212	0.646	0.006	0
ZNF487	0	0.601861	0.727	0.094	0
KCNE1	0	0.601172	0.739	0.048	0
LINC01571	0	0.598597	0.622	0.004	0
LCA5L	0	0.594751	0.692	0.055	0
STX2	0	0.593077	0.792	0.28	0
TTLL9	0	0.59221	0.67	0.01	0
BAIAP3	0	0.591492	0.647	0.025	0
FBXW9	0	0.590835	0.739	0.155	0
ELK3	0	0.590293	0.757	0.178	0
TRIP13	0	0.588665	0.522	0.03	0
IQCE	0	0.578355	0.773	0.225	0
SAMD15	0	0.576696	0.608	0.022	0
MUC16	0	0.57594	0.341	0.025	0
ANKMY1	0	0.574246	0.719	0.134	0
C9orf72	0	0.573314	0.761	0.231	0
TOGARAM1	0	0.5722	0.77	0.274	0
KIF27	0	0.569633	0.739	0.164	0
AC078864.2	0	0.567895	0.651	0.007	0
ALDH3A1	0	0.565477	0.459	0.042	0
ARMC2	0	0.560656	0.704	0.042	0
SERTAD4-AS1	0	0.559371	0.698	0.154	0
NLRP1	0	0.558986	0.681	0.04	0
MRNIP	0	0.558138	0.765	0.22	0
EFHC2	0	0.557447	0.69	0.01	0
BCO2	0	0.556225	0.68	0.048	0
TSNAXIP1	0	0.554963	0.708	0.009	0
C15orf65	0	0.548176	0.692	0.07	0
ALMS1	0	0.547766	0.722	0.215	0
KCNN3	0	0.545221	0.531	0.016	0
WDR90	0	0.540894	0.716	0.173	0
MYB	0	0.539568	0.66	0.02	0
MORN1	0	0.53912	0.689	0.076	0
WDR19	0	0.537915	0.753	0.255	0
ZNHIT2	0	0.53754	0.72	0.204	0
NHLRC4	0	0.536394	0.66	0.006	0
USP2	0	0.536285	0.627	0.045	0
CDC14A	0	0.536002	0.652	0.074	0
LRRC73	0	0.52885	0.669	0.031	0
BX005214.2	0	0.527944	0.617	0.005	0
ENKD1	0	0.527688	0.748	0.241	0
AL353770.4	0	0.526715	0.546	0.004	0
EFCAB12	0	0.52542	0.686	0.014	0
INHBB	0	0.523751	0.613	0.063	0
CCDC187	0	0.523394	0.646	0.01	0
DRC7	0	0.521684	0.673	0.007	0
DZANK1	0	0.520622	0.694	0.053	0
RHPN1	0	0.519208	0.731	0.185	0
AGBL2	0	0.518945	0.635	0.014	0
TTC16	0	0.518274	0.629	0.006	0
MYCBPAP	0	0.516419	0.605	0.005	0
BCAS3	0	0.515186	0.68	0.175	0
REC8	0	0.514851	0.692	0.124	0
LRRC49	0	0.511895	0.634	0.03	0
HS3ST6	0	0.509422	0.564	0.015	0
RBKS	0	0.508516	0.676	0.168	0
GRIN3B	0	0.506478	0.647	0.007	0
MDM1	0	0.502853	0.67	0.105	0
AC105446.1	0	0.502784	0.489	0.008	0
WDR93	0	0.502035	0.636	0.008	0
CASC2	0	0.500893	0.654	0.07	0
C2orf81	0	0.500789	0.673	0.034	0
DUSP14	0	0.500601	0.651	0.102	0
CCDC157	0	0.50019	0.69	0.059	0
PRUNE2	0	0.499846	0.557	0.053	0
RHPN2	0	0.499177	0.667	0.097	0
CEP162	0	0.498989	0.696	0.199	0
SYNGAP1	0	0.498213	0.676	0.084	0
CROCC	0	0.497284	0.619	0.12	0
MAK	0	0.496876	0.643	0.023	0
IL5RA	0	0.496201	0.619	0.005	0
FBXO36	0	0.494837	0.642	0.074	0
SYTL3	0	0.492494	0.651	0.114	0
ITGB8	0	0.492154	0.6	0.053	0
UNC119B	0	0.491671	0.696	0.202	0
CEP97	0	0.487866	0.659	0.139	0
BCAS1	0	0.486337	0.493	0.021	0
NRAV	0	0.484125	0.66	0.079	0
SPATA4	0	0.479944	0.601	0.01	0
AK8	0	0.479812	0.63	0.025	0
TTC30B	0	0.476585	0.633	0.077	0
CERKL	0	0.476433	0.625	0.004	0
CEP41	0	0.475213	0.61	0.095	0
WDR92	0	0.473365	0.692	0.189	0
MRLN	0	0.472041	0.56	0.005	0
CCDC13	0	0.471878	0.605	0.017	0
LRRC74B	0	0.469939	0.548	0.009	0
BHLHE41	0	0.468776	0.587	0.043	0
FAM47E	0	0.467974	0.658	0.099	0
SMIM5	0	0.465813	0.61	0.052	0
ERICH5	0	0.46384	0.54	0.012	0
PRR7	0	0.461916	0.651	0.103	0
COL21A1	0	0.461432	0.546	0.009	0
GALNS	0	0.460768	0.684	0.196	0
SEMA3C	0	0.459007	0.569	0.051	0
C16orf71	0	0.457697	0.618	0.019	0
TCTN2	0	0.457676	0.628	0.091	0
KIAA0556	0	0.455584	0.618	0.099	0
HHLA2	0	0.455516	0.57	0.006	0
CCDC60	0	0.4547	0.614	0.011	0
LAMC2	0	0.452998	0.667	0.124	0
KIF6	0	0.451875	0.599	0.024	0
LINC02166	0	0.45148	0.567	0.007	0
JHY	0	0.450984	0.643	0.09	0
GLB1L	0	0.450093	0.654	0.089	0
BBS5	0	0.448418	0.657	0.101	0
MZF1-AS1	0	0.443562	0.552	0.071	0
GAS6	0	0.442756	0.659	0.152	0
GAS2L2	0	0.441147	0.577	0.01	0
FAM27C	0	0.439605	0.59	0.047	0
NAT1	0	0.438328	0.58	0.077	0
PNMA1	0	0.437056	0.594	0.083	0
ERICH6-AS1	0	0.435832	0.583	0.031	0
ALS2CR12	0	0.435381	0.578	0.008	0
AC009502.1	0	0.43498	0.425	0.001	0
CCDC190	0	0.433865	0.439	0.008	0
COL28A1	0	0.43308	0.435	0.023	0
CCDC24	0	0.432433	0.641	0.113	0
CHST6	0	0.431785	0.471	0.01	0
UCKL1-AS1	0	0.431481	0.481	0.037	0
AC133794.1	0	0.428906	0.581	0.01	0
PCDH17	0	0.427686	0.548	0.061	0
DAPP1	0	0.425252	0.493	0.033	0
EPPIN	0	0.423866	0.472	0.005	0
RARRES1	0	0.422296	0.453	0.061	0
WRAP53	0	0.42113	0.616	0.089	0
AC044849.1	0	0.419787	0.596	0.118	0
PGAP1	0	0.418853	0.577	0.119	0
CD4	0	0.417754	0.518	0.045	0
PRR15	0	0.414609	0.483	0.026	0
TP73	0	0.412697	0.578	0.024	0
DRAIC	0	0.411334	0.511	0.038	0
PPP1R36	0	0.410034	0.519	0.009	0
BICC1	0	0.409332	0.519	0.009	0
ARHGAP39	0	0.408072	0.589	0.065	0
LRRC43	0	0.407068	0.555	0.003	0
ANKRD45	0	0.403679	0.558	0.014	0
POU2AF1	0	0.40046	0.473	0.023	0
DEUP1	0	0.399947	0.458	0.006	0
DNER	0	0.399806	0.472	0.006	0
CCDC138	0	0.396648	0.545	0.042	0
C10orf67	0	0.396068	0.525	0.008	0
DZIP1	0	0.394734	0.523	0.006	0
GIPR	0	0.394472	0.519	0.067	0
AC113349.1	0	0.390887	0.464	0.001	0
SLC2A1	0	0.390408	0.575	0.052	0
EFCAB11	0	0.389718	0.57	0.046	0
CROCC2	0	0.387099	0.502	0.004	0
C16orf46	0	0.386592	0.554	0.031	0
STPG1	0	0.383358	0.586	0.094	0
CLDN8	0	0.383209	0.433	0.017	0
AKAP6	0	0.381709	0.549	0.108	0
GNA14	0	0.38134	0.542	0.036	0
C22orf23	0	0.38121	0.536	0.008	0
ACAP1	0	0.381057	0.487	0.067	0
AC096637.2	0	0.38034	0.553	0.005	0
TEX26	0	0.377727	0.263	0.002	0
CLHC1	0	0.377473	0.528	0.086	0
ARMH2	0	0.375175	0.366	0.003	0
ARL6	0	0.374071	0.569	0.102	0
CYGB	0	0.372402	0.47	0.037	0
CWH43	0	0.370953	0.371	0.002	0
AC130456.2	0	0.36985	0.512	0.03	0
ARX	0	0.367953	0.46	0.003	0
SMKR1	0	0.366902	0.527	0.008	0
EFCAB6	0	0.36673	0.528	0.022	0
LEKR1	0	0.365062	0.508	0.037	0
CCDC39.1	0	0.36487	0.539	0.004	0
RAMP1	0	0.364265	0.437	0.039	0
MUC12	0	0.361835	0.339	0.01	0
TTC39C	0	0.36148	0.549	0.086	0
SRGAP1	0	0.359148	0.525	0.086	0
PLEKHG7	0	0.359005	0.501	0.019	0
PART1	0	0.357919	0.361	0.018	0
IGSF10	0	0.357552	0.498	0.072	0
ARHGAP42	0	0.357522	0.537	0.083	0
FXYD1	0	0.357375	0.358	0.037	0
FHOD3	0	0.35501	0.458	0.013	0
LRRC18	0	0.352513	0.499	0.003	0
TTC12	0	0.352494	0.553	0.105	0
DNAH1	0	0.351363	0.5	0.024	0
CCDC148	0	0.349328	0.523	0.021	0
HS3ST1	0	0.346062	0.471	0.057	0
CCDC39	0	0.344095	0.513	0.002	0
CCDC160	0	0.343445	0.475	0.017	0
KIAA0825	0	0.342922	0.478	0.059	0
ZC2HC1C	0	0.342752	0.52	0.085	0
ENO4	0	0.339968	0.493	0.007	0
MICAL3	0	0.33775	0.437	0.023	0
AL022068.1	0	0.336342	0.506	0.037	0
AC027281.1	0	0.336128	0.465	0.006	0
AC092802.1	0	0.335517	0.446	0.007	0
ZMYND12	0	0.335144	0.51	0.058	0
TCTE1	0	0.335082	0.499	0.005	0
WFDC6	0	0.334829	0.416	0.005	0
LPAR3	0	0.334504	0.475	0.027	0
TEKT3	0	0.333066	0.487	0.005	0
PZP	0	0.332947	0.41	0.003	0
SPON2	0	0.330559	0.394	0.018	0
FSTL1	0	0.328641	0.565	0.099	0
CLBA1	0	0.327797	0.506	0.089	0
SEC14L3	0	0.326354	0.346	0.007	0
CFAP97D2	0	0.325465	0.411	0.004	0
C5AR1	0	0.322868	0.473	0.02	0
CACNG6	0	0.322108	0.458	0.002	0
DYDC1	0	0.321912	0.447	0.002	0
MINDY4	0	0.320315	0.494	0.07	0
LINC01091	0	0.319541	0.457	0.027	0
NCS1	0	0.318571	0.475	0.02	0
IQCH	0	0.318341	0.473	0.02	0
TRNP1	0	0.317117	0.451	0.05	0
PRMT8	0	0.316628	0.351	0.011	0
KATNAL2	0	0.315787	0.47	0.026	0
ADRB1	0	0.315699	0.433	0.052	0
LRRC56	0	0.315103	0.511	0.072	0
ZNF474	0	0.313961	0.464	0.003	0
GAS7	0	0.313191	0.469	0.02	0
DUSP4	0	0.312915	0.446	0.06	0
FSIP1	0	0.312324	0.43	0.009	0
MROH9	0	0.311752	0.423	0.003	0
ARMH1	0	0.305489	0.434	0.018	0
ANKFN1	0	0.305135	0.439	0.012	0
AC004130.1	0	0.304922	0.44	0.033	0
ACKR4	0	0.304423	0.434	0.031	0
IL7	0	0.304057	0.443	0.063	0
SRCIN1	0	0.303878	0.429	0.038	0
AC023300.2	0	0.303001	0.357	0.002	0
LMO2	0	0.301279	0.47	0.044	0
KIAA1257	0	0.298935	0.435	0.014	0
ACSBG1	0	0.296647	0.422	0.004	0
MEIG1	0	0.296206	0.422	0.006	0
SLC23A1	0	0.294545	0.36	0.004	0
CAP2	0	0.292108	0.434	0.056	0
CNIH2	0	0.291062	0.38	0.01	0
AGBL4	0	0.290412	0.437	0.014	0
C6orf52	0	0.289494	0.436	0.025	0
PLCB4	0	0.286605	0.399	0.022	0
SLC4A8	0	0.285661	0.398	0.037	0
TMEM121	0	0.284064	0.439	0.011	0
ZFHX2	0	0.281173	0.44	0.017	0
CEP19	0	0.279586	0.417	0.023	0
AL035420.3	0	0.277594	0.402	0.012	0
C2orf50	0	0.276473	0.433	0.005	0
GPR135	0	0.2761	0.404	0.022	0
SMPD3	0	0.275335	0.411	0.052	0
CEP128	0	0.27504	0.39	0.04	0
ESPN	0	0.273814	0.395	0.025	0
RSPH10B	0	0.272908	0.394	0.002	0
FNDC11	0	0.272703	0.424	0.004	0
NCALD	0	0.272299	0.443	0.038	0
NME9	0	0.271875	0.418	0.003	0
NR2F1	0	0.271543	0.4	0.025	0
EYA1	0	0.270626	0.407	0.02	0
ALG1L	0	0.270526	0.355	0.031	0
FBXL13	0	0.269731	0.402	0.012	0
DUBR	0	0.269397	0.423	0.029	0
LRRIQ3	0	0.2692	0.411	0.016	0
LY75	0	0.26821	0.417	0.048	0
CFAP61	0	0.267399	0.405	0.002	0
GJB7	0	0.266131	0.351	0.004	0
DPY19L2	0	0.265351	0.361	0.008	0
KCNH3	0	0.265196	0.359	0.001	0
EID2B	0	0.263292	0.419	0.047	0
HES2	0	0.26233	0.381	0.007	0
KLHL32	0	0.262144	0.404	0.017	0
CFAP161	0	0.259947	0.381	0.003	0
ESRRG	0	0.258003	0.396	0.026	0
TNNT3	0	0.257672	0.292	0.009	0
CLDN16	0	0.256995	0.347	0.01	0
ARMH4	0	0.256903	0.343	0.023	0
LINC02265	0	0.252076	0.361	0.004	0
LDLRAD4	0	0.250527	0.407	0.03	0
B3GNT5	1.20926e-307	0.659257	0.804	0.305	2.72881e-303
AC008035.1	1.25749e-307	0.252866	0.407	0.054	2.83765e-303
CNTD1	1.76738e-307	0.38696	0.384	0.046	3.98827e-303
PPP1R7	3.98363e-307	0.813225	0.928	0.734	8.98945e-303
ST8SIA4	1.31417e-306	0.307388	0.475	0.073	2.96555e-302
WDR35	6.01123e-305	0.380744	0.576	0.127	1.35649e-300
ZNF385A	9.53829e-304	0.274595	0.441	0.064	2.15241e-299
CBY1	1.21357e-303	0.650269	0.823	0.384	2.73853e-299
TTC5	7.48559e-303	0.419085	0.643	0.174	1.6892e-298
TMC5	1.51947e-302	1.08696	0.972	0.847	3.42884e-298
IGF2BP2	1.56969e-302	0.591963	0.752	0.26	3.54216e-298
H3F3A	3.35475e-302	0.74477	0.994	0.986	7.57034e-298
UACA	4.62203e-302	0.337538	0.377	0.042	1.04301e-297
WDPCP	8.08731e-301	0.309928	0.484	0.083	1.82498e-296
PERP	1.79865e-300	0.916863	0.954	0.845	4.05884e-296
FOXC1	6.21831e-300	0.266363	0.388	0.046	1.40322e-295
HSPA4L	4.26027e-298	0.444281	0.554	0.117	9.61372e-294
VPS35	5.72597e-298	0.75713	0.936	0.714	1.29212e-293
CP	6.99549e-297	0.597645	0.708	0.17	1.5786e-292
LRRC61	5.69673e-296	0.497156	0.649	0.184	1.28553e-291
SSB	3.00133e-295	0.824453	0.93	0.769	6.77279e-291
RIPOR2	3.15844e-294	0.798322	0.847	0.385	7.12733e-290
DERL3	3.23586e-293	0.373746	0.495	0.092	7.30205e-289
RPA3	9.81691e-293	0.805493	0.892	0.582	2.21528e-288
JPT2	2.94849e-292	0.698926	0.827	0.404	6.65357e-288
WDR31	8.32172e-292	0.252114	0.429	0.064	1.87788e-287
TRMT9B	1.85514e-290	0.359054	0.476	0.083	4.18631e-286
CLGN	1.27125e-289	0.340104	0.458	0.075	2.8687e-285
SYNE2	3.96768e-289	0.94525	0.98	0.818	8.95346e-285
SPATS2L	3.42678e-288	0.744172	0.914	0.62	7.73287e-284
UBE3D	5.42097e-288	0.436473	0.605	0.154	1.2233e-283
YWHAE	3.29292e-286	0.68104	0.97	0.942	7.43081e-282
BRD3OS	1.04901e-285	0.355597	0.576	0.138	2.3672e-281
SIX4	1.51979e-285	0.258148	0.433	0.065	3.42956e-281
C5orf15	2.12755e-285	0.718721	0.877	0.535	4.80103e-281
PSD3	5.76808e-285	0.442542	0.594	0.142	1.30163e-280
HSD11B1L	2.42427e-284	0.453188	0.69	0.224	5.47061e-280
CIR1	1.61165e-283	0.728013	0.931	0.746	3.63685e-279
GCLM	1.28135e-282	0.656854	0.827	0.403	2.8915e-278
CEP89	1.81412e-281	0.407885	0.671	0.206	4.09374e-277
FTO	2.75499e-281	1.09861	0.776	0.343	6.21691e-277
C4orf48	3.36172e-281	0.764889	0.781	0.342	7.58606e-277
CEP164	8.6615e-281	0.461398	0.687	0.214	1.95456e-276
AZIN1-AS1	1.00909e-280	0.351182	0.507	0.104	2.2771e-276
ATF7IP2	2.83977e-280	0.633101	0.627	0.179	6.40823e-276
PAPSS1	4.14044e-280	0.736672	0.853	0.452	9.34331e-276
AKNA	6.46481e-280	0.55045	0.748	0.287	1.45885e-275
TP53TG1	2.86479e-279	0.655657	0.796	0.361	6.46468e-275
TBCA	4.34016e-279	0.752921	0.966	0.905	9.794e-275
TSTD1	6.00294e-279	0.858073	0.959	0.881	1.35462e-274
LZTFL1	6.78984e-279	0.601028	0.822	0.403	1.53219e-274
SERPINB6	6.98466e-279	0.706392	0.939	0.754	1.57616e-274
SMPD2	2.13751e-278	0.457383	0.655	0.2	4.8235e-274
CLU	4.48443e-278	1.0355	0.963	0.573	1.01196e-273
SMYD2	4.87816e-278	0.515014	0.736	0.278	1.1008e-273
CYB5D1	5.3808e-278	0.420948	0.659	0.191	1.21423e-273
KRT8	5.24536e-277	0.896868	0.983	0.945	1.18367e-272
CYP4B1	1.58551e-276	1.36062	0.947	0.726	3.57785e-272
PTRH1	1.74257e-276	0.587152	0.788	0.351	3.93229e-272
METTL27	3.71279e-276	0.337437	0.464	0.085	8.37828e-272
CES1	2.373e-275	1.15417	0.812	0.398	5.35491e-271
TFF3	5.10709e-275	0.729622	0.695	0.203	1.15247e-270
ODF2	1.85401e-274	0.42619	0.64	0.188	4.18375e-270
AC008915.2	2.28721e-274	0.381757	0.563	0.136	5.16131e-270
SCCPDH	3.47405e-274	0.597433	0.818	0.4	7.83954e-270
ERGIC3	1.40602e-273	0.650357	0.964	0.876	3.17283e-269
AC060780.1	5.59718e-273	0.454699	0.637	0.181	1.26306e-268
SEC14L4	1.10509e-272	0.263263	0.405	0.061	2.49375e-268
CPLANE1	1.50282e-271	0.681594	0.831	0.393	3.39127e-267
TTC21B	3.57443e-270	0.65218	0.787	0.338	8.06607e-266
ATP2A2	4.03447e-268	0.7905	0.935	0.762	9.10418e-264
HNRNPF	1.0535e-267	0.657016	0.959	0.883	2.37733e-263
XRRA1	1.06535e-266	0.456431	0.677	0.221	2.40406e-262
SAP30	1.99433e-266	0.335443	0.53	0.12	4.50042e-262
WDR34	2.70664e-266	0.670225	0.893	0.617	6.1078e-262
MFSD6	1.01195e-265	0.502343	0.719	0.261	2.28357e-261
DYNLRB1	1.85686e-265	0.702684	0.954	0.854	4.19019e-261
SPATA7	2.24616e-265	0.391327	0.604	0.168	5.0687e-261
DNAJC12	5.63008e-265	0.2547	0.234	0.015	1.27048e-260
CLIC1	1.95013e-264	0.77357	0.959	0.898	4.40067e-260
METTL7A	1.8152e-263	0.87441	0.954	0.831	4.09617e-259
MORF4L2	6.43219e-263	0.680426	0.96	0.875	1.45149e-258
SFXN3	2.46151e-261	0.413394	0.616	0.174	5.55465e-257
CARS	4.21779e-261	0.765717	0.825	0.447	9.51786e-257
MED25	8.72547e-261	0.577614	0.787	0.372	1.96899e-256
DSTN	1.91672e-260	0.614037	0.993	0.985	4.32527e-256
APOO	4.77813e-260	0.458721	0.686	0.246	1.07823e-255
LRRC26	2.61524e-259	0.277428	0.314	0.034	5.90155e-255
DHRS9	8.51684e-259	0.312966	0.24	0.017	1.92191e-254
RBM38	5.57265e-258	0.424894	0.596	0.164	1.25753e-253
FBXL2	8.04758e-258	0.266258	0.453	0.084	1.81602e-253
PROSER3	4.15257e-257	0.279731	0.488	0.099	9.37069e-253
MUC4	4.19898e-257	0.739149	0.689	0.234	9.47541e-253
LRRC45	6.80382e-257	0.430578	0.661	0.215	1.53535e-252
STYXL1	1.31468e-256	0.441093	0.667	0.23	2.96671e-252
RND3	1.21873e-255	0.560906	0.704	0.207	2.75019e-251
VDAC3	1.75508e-255	0.662151	0.878	0.609	3.96051e-251
NDUFA1	1.79699e-255	0.681973	0.961	0.901	4.05508e-251
ANKRD54	6.43132e-255	0.452949	0.687	0.246	1.45129e-250
SRP14	1.54061e-254	0.583524	0.98	0.966	3.47655e-250
PLEKHB1	9.83999e-254	0.576787	0.745	0.325	2.22049e-249
AL627422.2	5.88157e-253	0.260293	0.301	0.033	1.32724e-248
CYBA	1.88705e-252	0.613094	0.888	0.411	4.25831e-248
GLUL	2.38563e-252	0.721411	0.967	0.862	5.38342e-248
DIXDC1	3.20363e-252	0.400917	0.652	0.205	7.22931e-248
RALGPS2	3.71349e-252	0.393833	0.576	0.152	8.37986e-248
TTC30A	8.09595e-252	0.305698	0.464	0.093	1.82693e-247
MT-ND3	8.81645e-252	0.767587	0.994	0.998	1.98952e-247
TBC1D8	1.23779e-251	0.271503	0.44	0.079	2.79319e-247
MT-ND5	7.08434e-251	0.860801	0.99	0.993	1.59865e-246
PRRT3	7.55445e-251	0.305286	0.461	0.091	1.70474e-246
ECI2	1.12212e-250	0.804628	0.833	0.48	2.53219e-246
ANKRD18A	1.33164e-249	0.331659	0.364	0.052	3.00498e-245
AZIN1	2.15501e-249	0.709333	0.882	0.624	4.863e-245
BBS9	4.27429e-248	0.325164	0.519	0.121	9.64536e-244
CCDC125	9.38109e-248	0.406153	0.623	0.19	2.11694e-243
CCDC80	1.59273e-247	0.386872	0.551	0.131	3.59415e-243
MUC15	5.59264e-247	0.717518	0.872	0.542	1.26203e-242
MEAF6	1.3281e-245	0.65372	0.881	0.634	2.99699e-241
GLT8D1	4.61889e-245	0.498441	0.761	0.344	1.0423e-240
CHCHD6	1.29889e-244	0.467591	0.716	0.287	2.93107e-240
KATNB1	1.81483e-244	0.351397	0.573	0.161	4.09535e-240
PPP1R16A	2.03574e-244	0.561158	0.853	0.493	4.59385e-240
CMIP	1.27559e-243	0.542596	0.79	0.381	2.8785e-239
HMGN5	8.74482e-243	0.517691	0.681	0.247	1.97336e-238
IFT140	1.83294e-242	0.430551	0.698	0.262	4.13621e-238
C6orf132	3.33719e-242	0.554475	0.77	0.349	7.53071e-238
SYTL1	1.19815e-241	0.590815	0.813	0.435	2.70375e-237
KCTD1	3.79231e-241	0.324912	0.51	0.12	8.55773e-237
ZNF688	5.25084e-241	0.503476	0.728	0.309	1.18491e-236
PLTP	2.35222e-240	0.285352	0.298	0.033	5.30802e-236
ANAPC4	1.52029e-239	0.538557	0.67	0.243	3.43069e-235
PFDN5	2.57182e-239	0.618536	0.982	0.951	5.80358e-235
MT2A	1.55702e-238	1.00345	0.966	0.729	3.51357e-234
ENAH	1.76188e-238	0.630455	0.865	0.543	3.97585e-234
A1BG	5.6587e-238	0.262648	0.396	0.065	1.27694e-233
SMIM19	1.4278e-237	0.619002	0.875	0.612	3.22196e-233
GPX4	3.56574e-237	0.711443	0.986	0.953	8.04644e-233
ANXA1	6.27077e-237	0.822762	0.982	0.861	1.41506e-232
ANKRD26	7.18305e-237	0.590232	0.743	0.309	1.62093e-232
RPP38	8.57543e-237	0.485651	0.743	0.334	1.93513e-232
ZBED5-AS1	1.26388e-236	0.447012	0.653	0.236	2.85206e-232
NSUN7	1.33101e-236	0.41704	0.627	0.205	3.00356e-232
NOVA1	1.72738e-236	0.386241	0.454	0.091	3.89801e-232
RGS12	1.91905e-236	0.336815	0.587	0.16	4.33053e-232
CYP4X1	2.51403e-236	0.542064	0.698	0.27	5.67317e-232
SSBP3	8.90161e-236	0.55002	0.807	0.422	2.00874e-231
UBL5	1.2927e-235	0.62819	0.961	0.933	2.9171e-231
EML1	2.90279e-235	0.324105	0.565	0.154	6.55043e-231
ABCC5	8.02321e-235	0.369632	0.619	0.179	1.81052e-230
PHTF1	6.11272e-234	0.439194	0.66	0.236	1.3794e-229
SESN1	7.43307e-234	0.4538	0.646	0.22	1.67735e-229
LRRC27	2.35074e-233	0.347933	0.588	0.175	5.30469e-229
TMEM254	2.75738e-233	0.461887	0.67	0.254	6.22231e-229
EFCAB7	2.37575e-232	0.273788	0.446	0.09	5.36113e-228
YWHAH	5.11581e-232	0.653102	0.863	0.533	1.15443e-227
CFAP20	6.32752e-232	0.55339	0.813	0.456	1.42787e-227
GTF2I	1.17271e-231	0.599002	0.986	0.945	2.64634e-227
ZNF19	1.98285e-231	0.318909	0.467	0.103	4.47449e-227
WDR27	2.44473e-231	0.292698	0.477	0.105	5.51678e-227
CRNDE	1.44045e-230	0.627043	0.953	0.861	3.25052e-226
FXYD3	4.45917e-230	0.844909	0.969	0.888	1.00626e-225
NBEA	4.71106e-230	0.509813	0.611	0.195	1.0631e-225
EPB41L4A	1.76817e-229	0.264798	0.489	0.106	3.99005e-225
ZSCAN18	1.89282e-229	0.517239	0.8	0.405	4.27133e-225
GSTA2	4.01089e-229	1.178	0.32	0.043	9.05097e-225
CFDP1	5.46323e-229	0.684321	0.884	0.657	1.23283e-224
TJP3	6.20674e-229	0.569839	0.82	0.486	1.40061e-224
GSN	6.2218e-229	0.89408	0.872	0.528	1.40401e-224
NANS	6.40094e-229	0.631127	0.884	0.668	1.44444e-224
CTGF	6.35465e-228	1.34445	0.845	0.458	1.43399e-223
APOD	8.03334e-228	0.41291	0.506	0.114	1.8128e-223
CD59	9.85686e-228	0.760064	0.983	0.958	2.2243e-223
BBS4	1.34575e-227	0.492398	0.731	0.323	3.03683e-223
KAZN	1.54228e-227	0.270952	0.425	0.082	3.48032e-223
CXorf57	3.05492e-227	0.254145	0.371	0.062	6.89374e-223
CCDC66	1.33914e-225	0.539449	0.807	0.435	3.0219e-221
IFT52	1.45484e-225	0.416501	0.654	0.247	3.283e-221
NDUFAB1	2.277e-224	0.625463	0.919	0.824	5.13828e-220
CORO7	1.25987e-223	0.298297	0.489	0.117	2.84302e-219
LRP2BP	5.11871e-223	0.250079	0.412	0.078	1.15509e-218
CES4A	1.38101e-222	0.57251	0.596	0.198	3.11639e-218
CDKL1	2.46525e-222	0.3319	0.527	0.138	5.56308e-218
SPATA6L	2.46068e-221	0.391872	0.63	0.213	5.55277e-217
SLC38A6	2.74808e-221	0.298064	0.475	0.112	6.20131e-217
ANXA11	4.48452e-221	0.600192	0.96	0.897	1.01198e-216
DNAL4	8.34883e-221	0.483919	0.73	0.343	1.884e-216
AC062017.1	3.01311e-219	0.256217	0.427	0.087	6.79939e-215
STRBP	6.43678e-219	0.58933	0.866	0.583	1.45252e-214
USP43	6.99745e-219	0.349552	0.49	0.121	1.57905e-214
KIF2A	1.1632e-218	0.45059	0.669	0.264	2.62489e-214
RBM43	2.93335e-218	0.395333	0.622	0.211	6.61939e-214
KDM1B	6.00522e-217	0.362969	0.571	0.175	1.35514e-212
GPC3	2.63501e-216	0.623072	0.431	0.092	5.94616e-212
HSPA12A	1.39226e-215	0.266211	0.402	0.078	3.14177e-211
ADA2	2.91088e-215	0.323431	0.467	0.106	6.5687e-211
PCAT19	3.28488e-215	0.269123	0.245	0.023	7.41266e-211
UBB	1.78276e-213	0.690637	0.993	0.982	4.02297e-209
ANKRD42	1.87208e-213	0.453988	0.712	0.31	4.22454e-209
MIPEP	4.3294e-213	0.406803	0.658	0.261	9.76972e-209
APP	3.07796e-211	0.527452	0.94	0.774	6.94573e-207
HSPH1	6.44824e-211	0.872422	0.955	0.843	1.45511e-206
OCEL1	8.1162e-210	0.584962	0.759	0.411	1.8315e-205
P4HA2	3.82185e-209	0.506216	0.733	0.35	8.6244e-205
SLC22A23	2.11659e-208	0.462659	0.728	0.333	4.7763e-204
MAPK8IP1	5.57947e-208	0.269403	0.469	0.112	1.25906e-203
CEP78	1.50629e-207	0.464746	0.58	0.183	3.39909e-203
LMLN	1.76991e-207	0.404454	0.599	0.201	3.99397e-203
SMAP2	3.24717e-207	0.42949	0.686	0.298	7.32756e-203
ZKSCAN1	5.81834e-207	0.668446	0.842	0.54	1.31297e-202
TMC4	9.45076e-206	0.611869	0.866	0.639	2.13266e-201
NAAA	7.35958e-205	0.25321	0.439	0.099	1.66076e-200
TMEM14B	8.44948e-205	0.584372	0.894	0.783	1.90671e-200
PCNX4	9.66068e-205	0.565975	0.811	0.454	2.18003e-200
IQANK1	1.23787e-204	0.346361	0.563	0.175	2.79337e-200
MT-ND4L	3.26116e-204	0.671725	0.987	0.98	7.35914e-200
TTLL5	1.49483e-203	0.429412	0.639	0.244	3.37324e-199
C11orf49	1.63152e-203	0.496807	0.793	0.464	3.68169e-199
IFT122	4.6887e-203	0.358682	0.577	0.189	1.05805e-198
ABI2	3.68877e-202	0.51616	0.828	0.498	8.32407e-198
COLCA1	9.5684e-202	0.597041	0.787	0.444	2.15921e-197
MGMT	2.15475e-201	0.578123	0.836	0.589	4.86242e-197
TNFRSF19	5.37711e-201	0.509758	0.755	0.381	1.2134e-196
ELOB	9.55839e-201	0.564884	0.961	0.921	2.15695e-196
TMEM45B	1.92059e-200	0.492247	0.677	0.301	4.334e-196
JOSD2	1.18568e-199	0.609804	0.773	0.456	2.67561e-195
DMD	3.45467e-199	0.4343	0.614	0.226	7.79581e-195
BPHL	5.20436e-199	0.312851	0.548	0.17	1.17442e-194
SINHCAF	6.66649e-198	0.518895	0.853	0.597	1.50436e-193
C19orf70	1.37593e-197	0.572865	0.937	0.824	3.10493e-193
CHMP5	3.39467e-195	0.541389	0.89	0.733	7.6604e-191
ANXA4	6.71816e-195	0.657239	0.96	0.886	1.51602e-190
PSIP1	1.65304e-194	0.591952	0.835	0.534	3.73025e-190
MRPL40	1.46282e-193	0.567135	0.853	0.666	3.301e-189
ZNF599	2.43882e-193	0.268237	0.452	0.115	5.50344e-189
CAST	4.92669e-193	0.535527	0.981	0.956	1.11176e-188
EFHD2	9.67686e-193	0.430658	0.693	0.314	2.18368e-188
SKP1	1.94053e-192	0.497192	0.969	0.955	4.37901e-188
TMEM176B	2.93939e-192	0.265553	0.325	0.053	6.63302e-188
RNF130	3.10151e-192	0.510398	0.817	0.53	6.99886e-188
AKR7A2	1.47371e-191	0.596967	0.855	0.659	3.32558e-187
TP53BP1	5.66283e-191	0.451958	0.723	0.353	1.27787e-186
CLTA	8.17447e-191	0.499782	0.963	0.922	1.84465e-186
SNHG10	2.42244e-190	0.312165	0.524	0.159	5.46647e-186
CLSTN1	7.31072e-190	0.492278	0.783	0.448	1.64974e-185
PTMA	1.01125e-189	0.49781	0.996	0.992	2.28198e-185
KIF3B	2.18473e-189	0.519202	0.793	0.491	4.93005e-185
TUFM	6.29843e-189	0.475133	0.957	0.901	1.4213e-184
BANF1	7.48026e-189	0.577771	0.881	0.727	1.688e-184
WDR73	1.24151e-187	0.454179	0.769	0.429	2.80158e-183
ENPP5	2.80618e-187	0.380743	0.611	0.235	6.33243e-183
TUBGCP2	3.13947e-187	0.488397	0.852	0.601	7.08454e-183
WDR13	9.31114e-187	0.531991	0.892	0.714	2.10115e-182
MORF4L1	1.73446e-186	0.50554	0.952	0.941	3.91399e-182
TMF1	1.52229e-185	0.568625	0.914	0.793	3.43519e-181
PIN1	2.54771e-185	0.518766	0.848	0.646	5.74917e-181
ATP5ME	2.57912e-185	0.525063	0.97	0.925	5.82003e-181
CYB561	5.09751e-185	0.572129	0.859	0.643	1.1503e-180
PRDX1	7.41545e-185	0.594443	0.969	0.957	1.67337e-180
RHOU	1.3517e-184	0.532275	0.719	0.363	3.05025e-180
STIM2	2.93121e-184	0.531564	0.814	0.511	6.61458e-180
MT-CO2	3.24307e-184	0.518178	0.998	0.998	7.31832e-180
TMEM123	4.10131e-184	0.563615	0.927	0.834	9.25501e-180
AFDN	6.21081e-184	0.582521	0.931	0.818	1.40153e-179
SEC14L1	1.2229e-183	0.379425	0.675	0.294	2.75959e-179
VAMP8	4.48506e-182	0.530648	0.961	0.916	1.0121e-177
FTH1	9.32544e-182	0.559661	0.998	0.998	2.10438e-177
CDKN2D	9.9477e-182	0.332191	0.499	0.146	2.2448e-177
PAIP2B	1.33253e-181	0.344405	0.592	0.223	3.00699e-177
AGR2	2.96245e-181	0.935694	0.965	0.868	6.68507e-177
ELF3	6.67663e-181	0.674826	0.987	0.962	1.50665e-176
NDUFB1	6.19253e-180	0.551207	0.945	0.871	1.39741e-175
ATP6V1D	8.24705e-180	0.515068	0.846	0.645	1.86103e-175
AP4M1	8.8143e-180	0.352724	0.58	0.215	1.98903e-175
LRP11	2.04217e-179	0.499989	0.751	0.441	4.60835e-175
GBP1	5.16349e-179	0.375861	0.535	0.164	1.16519e-174
NEIL1	2.12856e-178	0.465315	0.68	0.318	4.8033e-174
BBIP1	6.85654e-178	0.459284	0.742	0.428	1.54725e-173
MIR99AHG	8.31373e-178	0.399964	0.642	0.267	1.87608e-173
ANKZF1	7.24118e-177	0.399689	0.667	0.309	1.63404e-172
IGF1R	1.24707e-176	0.435463	0.734	0.377	2.81414e-172
CHCHD2	1.76904e-175	0.498264	0.966	0.951	3.99203e-171
FGFR1OP	9.06553e-175	0.317227	0.539	0.181	2.04573e-170
MINOS1	1.54493e-174	0.538535	0.925	0.854	3.48628e-170
TTBK2	1.60213e-174	0.372233	0.611	0.243	3.61537e-170
ATXN7L3B	1.89056e-174	0.51298	0.852	0.632	4.26623e-170
GOLM1	1.89883e-174	0.492351	0.745	0.413	4.2849e-170
CXXC4	2.25622e-174	0.293356	0.461	0.126	5.09139e-170
AC025181.2	4.35473e-174	0.359824	0.565	0.207	9.82688e-170
NFE2L2	5.01298e-174	0.534935	0.918	0.806	1.13123e-169
TMEM154	3.27097e-173	0.490159	0.705	0.362	7.38127e-169
MCAT	9.05132e-173	0.337202	0.628	0.271	2.04252e-168
GFOD2	2.39403e-172	0.319175	0.58	0.212	5.40237e-168
IFT20	2.49898e-172	0.480896	0.857	0.656	5.6392e-168
KTN1	2.83673e-172	0.548221	0.972	0.953	6.40137e-168
ALDH1L1	3.09508e-172	0.317644	0.237	0.031	6.98435e-168
BCL2L1	2.54083e-171	0.536824	0.861	0.662	5.73363e-167
PPP1R14C	2.89801e-171	0.482559	0.818	0.562	6.53964e-167
MKS1	1.18905e-170	0.266703	0.451	0.125	2.68321e-166
HILPDA	1.54332e-170	0.292384	0.514	0.16	3.48265e-166
CD164	1.552e-169	0.592858	0.929	0.887	3.50223e-165
PPID	1.2981e-168	0.379583	0.623	0.272	2.9293e-164
NIPSNAP2	1.59415e-168	0.516198	0.887	0.74	3.59735e-164
FANCF	1.8829e-168	0.251288	0.477	0.142	4.24895e-164
TMEM68	3.15055e-168	0.451782	0.699	0.37	7.10953e-164
GLB1L2	7.30705e-168	0.288587	0.502	0.16	1.64891e-163
FLNB	2.82255e-167	0.505443	0.87	0.636	6.36936e-163
STK36	3.83602e-167	0.277659	0.452	0.128	8.65635e-163
TSPYL4	4.45283e-167	0.311787	0.567	0.207	1.00483e-162
GADD45GIP1	8.56176e-167	0.488353	0.887	0.776	1.93205e-162
TMPRSS3	1.08588e-166	0.282007	0.425	0.112	2.45039e-162
COBL	4.50377e-166	0.435354	0.716	0.368	1.01632e-161
COLCA2	1.23784e-165	0.269394	0.393	0.096	2.79331e-161
PLEKHA5	1.66145e-165	0.498252	0.834	0.573	3.74922e-161
MNAT1	2.64392e-165	0.449106	0.764	0.48	5.96627e-161
IFI27	4.92855e-165	0.791575	0.649	0.293	1.11218e-160
SAP18	1.75719e-164	0.476847	0.937	0.898	3.96528e-160
TYMP	5.01306e-163	0.546739	0.855	0.642	1.13125e-158
HSP90AB1	7.60962e-163	0.551355	0.992	0.992	1.71719e-158
CELSR1	4.12757e-162	0.445815	0.736	0.41	9.31427e-158
SLC35A3	2.07235e-160	0.45902	0.787	0.504	4.67647e-156
OSBPL3	6.01301e-160	0.390898	0.623	0.272	1.3569e-155
EPB41L4B	8.37013e-160	0.356997	0.625	0.287	1.8888e-155
CIPC	1.39264e-159	0.343481	0.631	0.282	3.14263e-155
DLGAP1-AS1	3.31927e-158	0.310524	0.527	0.184	7.49026e-154
DNAJC10	2.66244e-157	0.504358	0.841	0.598	6.00805e-153
NDUFB7	2.00872e-156	0.448608	0.937	0.894	4.53288e-152
DNAJB6	3.07847e-156	0.447255	0.88	0.747	6.94689e-152
IQGAP2	3.553e-156	0.365932	0.572	0.214	8.0177e-152
PTPRF	3.6182e-156	0.530147	0.918	0.789	8.16482e-152
TMEM173	6.76354e-156	0.496529	0.901	0.762	1.52626e-151
TRMT1L	5.36118e-155	0.342457	0.59	0.247	1.2098e-150
MYEF2	6.58898e-155	0.4536	0.714	0.391	1.48687e-150
UBL3	1.53274e-154	0.493398	0.886	0.773	3.45879e-150
H3F3B	2.4124e-154	0.535926	0.996	0.996	5.44383e-150
TMEM234	3.19441e-154	0.25578	0.454	0.14	7.2085e-150
AGTRAP	8.99259e-154	0.410788	0.84	0.619	2.02927e-149
PSMB5	1.39751e-153	0.47405	0.904	0.818	3.15363e-149
PRR34-AS1	3.20647e-153	0.353009	0.616	0.278	7.23573e-149
TULP3	4.42828e-153	0.347609	0.643	0.305	9.99285e-149
INTS10	1.16225e-152	0.443307	0.814	0.59	2.62273e-148
PIBF1	1.23785e-152	0.403418	0.754	0.459	2.79333e-148
CHMP2A	3.45129e-152	0.459546	0.929	0.874	7.78817e-148
YBX3	4.78593e-152	0.477011	0.987	0.965	1.07999e-147
CDC16	3.28966e-151	0.436272	0.713	0.423	7.42346e-147
KNDC1	5.35528e-151	0.376187	0.639	0.301	1.20847e-146
DRAM2	1.03812e-150	0.40636	0.716	0.427	2.34262e-146
DNAJA1	1.6079e-150	0.46463	0.963	0.927	3.62838e-146
BUD31	4.67135e-150	0.456377	0.872	0.746	1.05414e-145
C8orf34	7.29365e-150	0.360567	0.572	0.234	1.64588e-145
ETNK1	9.22601e-150	0.486526	0.852	0.652	2.08194e-145
ERH	1.1756e-149	0.437927	0.92	0.855	2.65286e-145
WLS	2.52731e-149	0.508622	0.813	0.594	5.70313e-145
GTF2H5	3.36945e-149	0.45322	0.854	0.687	7.60351e-145
MAML2	4.47739e-148	0.39828	0.713	0.385	1.01037e-143
UBE2H	5.26737e-148	0.543115	0.859	0.722	1.18864e-143
SLC35A2	5.38963e-148	0.371936	0.688	0.369	1.21622e-143
SUDS3	7.97439e-148	0.438447	0.755	0.498	1.7995e-143
CTBP2	5.37626e-147	0.447091	0.82	0.609	1.21321e-142
SCAMP4	8.21265e-147	0.429926	0.794	0.549	1.85327e-142
TBCB	1.39697e-146	0.411412	0.764	0.507	3.1524e-142
FCF1	6.79972e-146	0.402386	0.684	0.375	1.53442e-141
RASGEF1B	1.26428e-145	0.25877	0.481	0.154	2.85297e-141
MAGIX	3.23143e-145	0.384162	0.64	0.318	7.29205e-141
SNX7	4.62829e-145	0.32415	0.61	0.283	1.04442e-140
CCDC82	5.93343e-145	0.402752	0.722	0.415	1.33894e-140
PPP4R3B	8.55426e-145	0.43141	0.801	0.6	1.93035e-140
DHX40	1.13491e-144	0.428297	0.759	0.49	2.56104e-140
SSBP2	1.21296e-144	0.362776	0.673	0.342	2.73717e-140
SPAG7	1.44031e-144	0.432744	0.875	0.732	3.25019e-140
SPATA13	2.69375e-144	0.352086	0.584	0.247	6.07872e-140
IL20RA	3.88334e-144	0.395868	0.773	0.468	8.76314e-140
APBB1	5.30225e-144	0.319525	0.53	0.203	1.1965e-139
CCT2	9.64434e-144	0.466358	0.86	0.721	2.17634e-139
PGRMC1	1.60405e-143	0.490722	0.923	0.856	3.6197e-139
SURF2	7.76944e-143	0.420072	0.69	0.413	1.75325e-138
SMIM8	9.18858e-142	0.347708	0.535	0.212	2.0735e-137
NDUFA3	1.25134e-141	0.458485	0.916	0.852	2.82378e-137
IDS	1.34543e-141	0.455049	0.833	0.643	3.03609e-137
CFH	1.46123e-141	0.458856	0.693	0.34	3.29741e-137
RRAGA	3.07272e-141	0.444363	0.814	0.644	6.9339e-137
NDUFA13	6.81119e-141	0.410908	0.967	0.933	1.53701e-136
MYO1E	7.06307e-141	0.30197	0.534	0.209	1.59385e-136
SLF1	2.93394e-140	0.253381	0.469	0.155	6.62073e-136
GABARAP	3.14884e-140	0.489874	0.927	0.869	7.10567e-136
SEM1	3.51418e-140	0.467421	0.934	0.885	7.9301e-136
TP53INP1	9.53544e-140	0.403816	0.711	0.388	2.15177e-135
DTX3	1.49415e-139	0.319593	0.581	0.257	3.3717e-135
PAPOLA	1.77782e-139	0.431465	0.916	0.869	4.01183e-135
SOX4	4.71264e-139	0.630862	0.894	0.578	1.06345e-134
COX6B1	5.0399e-139	0.414394	0.958	0.925	1.1373e-134
PDK4	7.27691e-139	0.811487	0.643	0.319	1.64211e-134
MTX1	1.04371e-138	0.399241	0.74	0.491	2.35523e-134
DYRK1B	7.30726e-138	0.251357	0.506	0.185	1.64896e-133
RB1CC1	7.82514e-138	0.495673	0.91	0.807	1.76582e-133
HDGF	9.27444e-138	0.433257	0.918	0.826	2.09287e-133
SFI1	1.75302e-137	0.297895	0.514	0.193	3.95586e-133
HIBADH	3.52434e-137	0.269247	0.53	0.209	7.95302e-133
MRPL41	4.89643e-137	0.471397	0.882	0.784	1.10493e-132
POLD2	1.34406e-136	0.430441	0.835	0.657	3.033e-132
FAM92A	2.27937e-136	0.28782	0.53	0.214	5.14362e-132
SHROOM3	2.32404e-136	0.494072	0.904	0.785	5.24442e-132
MDM2	2.60977e-136	0.481749	0.751	0.485	5.88921e-132
SF3B2	9.15295e-136	0.402807	0.911	0.854	2.06545e-131
COX6A1	2.19223e-135	0.379469	0.975	0.968	4.94699e-131
WEE1	2.36145e-135	0.41397	0.683	0.348	5.32884e-131
FOXA1	4.35637e-135	0.460121	0.784	0.551	9.83057e-131
SUGT1	7.29843e-135	0.464281	0.786	0.604	1.64696e-130
TRIM2	3.64456e-133	0.414954	0.817	0.561	8.22431e-129
NDUFAF3	4.25002e-133	0.485157	0.913	0.853	9.5906e-129
RAB11FIP4	5.36738e-133	0.264075	0.493	0.183	1.2112e-128
DHX57	7.39641e-133	0.304575	0.523	0.208	1.66907e-128
SYAP1	2.77507e-132	0.431641	0.873	0.762	6.26221e-128
PDE4DIP	1.39377e-131	0.494781	0.863	0.719	3.14518e-127
ZNF3	2.43285e-131	0.288948	0.555	0.238	5.48998e-127
DNAAF5	2.55747e-131	0.295781	0.566	0.254	5.77119e-127
MSH3	3.97725e-131	0.410419	0.654	0.352	8.97506e-127
MDH1	1.14542e-130	0.421435	0.873	0.759	2.58476e-126
CCT7	1.23471e-130	0.431269	0.87	0.777	2.78625e-126
DAD1	5.95745e-130	0.416353	0.934	0.885	1.34436e-125
IQCB1	6.4106e-130	0.322682	0.583	0.273	1.44662e-125
UQCR11	1.23042e-129	0.399998	0.958	0.934	2.77656e-125
SYTL2	7.69922e-129	0.403072	0.504	0.2	1.73741e-124
KIAA0895	1.18722e-128	0.26727	0.517	0.204	2.67908e-124
PPP1R15A	1.22701e-128	0.49082	0.949	0.858	2.76886e-124
EBNA1BP2	1.2667e-128	0.393025	0.78	0.581	2.85843e-124
ROMO1	4.24676e-128	0.459167	0.907	0.836	9.58323e-124
USP51	1.38677e-127	0.385156	0.602	0.286	3.12939e-123
SUN1	1.80917e-127	0.403238	0.804	0.617	4.08257e-123
BLOC1S1	8.38986e-127	0.439255	0.871	0.754	1.89326e-122
COA3	1.58976e-126	0.442155	0.846	0.733	3.58745e-122
RBM23	3.07599e-126	0.408623	0.824	0.649	6.94128e-122
LYRM7	3.8326e-126	0.260546	0.473	0.174	8.64864e-122
ANAPC5	5.17182e-126	0.386902	0.836	0.685	1.16707e-121
MT-ND2	2.52441e-125	0.404766	0.999	0.998	5.69657e-121
MISP	4.68746e-125	0.266456	0.51	0.197	1.05777e-120
RPS27L	5.37375e-125	0.426472	0.931	0.862	1.21264e-120
TMBIM6	8.2589e-125	0.345259	0.987	0.99	1.8637e-120
FAM206A	8.85587e-125	0.279132	0.51	0.214	1.99842e-120
NSD3	9.12176e-125	0.417317	0.861	0.752	2.05842e-120
SPTAN1	1.19947e-124	0.42017	0.851	0.708	2.70673e-120
RARRES2	2.67615e-124	0.264375	0.414	0.127	6.03901e-120
GRAMD1C	4.32478e-124	0.259592	0.461	0.169	9.7593e-120
PKD1	1.7445e-123	0.293007	0.533	0.227	3.93663e-119
PRPS1	3.93011e-123	0.300507	0.586	0.287	8.86869e-119
GNG12	4.21459e-123	0.337776	0.693	0.383	9.51065e-119
ISCA2	4.95556e-123	0.363935	0.723	0.5	1.11827e-118
CD38	5.15231e-123	0.376201	0.646	0.331	1.16267e-118
VRK3	8.78183e-123	0.38412	0.669	0.408	1.98171e-118
HRASLS2	1.33228e-122	0.352164	0.404	0.133	3.00642e-118
PLIN3	1.40009e-122	0.38628	0.716	0.465	3.15945e-118
MRPL57	2.00733e-122	0.419842	0.914	0.848	4.52973e-118
THADA	2.57282e-122	0.2991	0.578	0.27	5.80582e-118
NDUFC1	2.92972e-122	0.424908	0.931	0.901	6.61121e-118
KIAA0232	4.67654e-122	0.375519	0.716	0.456	1.05531e-117
ST13	6.31984e-122	0.400775	0.961	0.932	1.42613e-117
CDC42	7.06566e-122	0.381319	0.954	0.923	1.59444e-117
MTF1	2.72046e-121	0.287832	0.514	0.219	6.13899e-117
EHBP1L1	3.94561e-121	0.293962	0.467	0.171	8.90366e-117
WFS1	4.52083e-121	0.260874	0.528	0.219	1.02017e-116
AIG1	7.92213e-121	0.396541	0.764	0.566	1.78771e-116
ITGA2	1.01506e-120	0.27171	0.387	0.111	2.29059e-116
CDKN1A	1.74593e-120	0.388333	0.676	0.346	3.93986e-116
NDUFB3	6.07001e-120	0.405621	0.865	0.789	1.36976e-115
CAMSAP1	9.26089e-120	0.2681	0.467	0.176	2.08981e-115
IDH2	9.66238e-120	0.503173	0.789	0.628	2.18041e-115
BUD23	9.91428e-120	0.422619	0.84	0.739	2.23726e-115
CENPS	1.05975e-119	0.285556	0.547	0.253	2.39144e-115
ATXN2	5.95633e-119	0.417537	0.849	0.708	1.3441e-114
CITED4	1.07551e-118	0.433569	0.613	0.33	2.42699e-114
ARHGEF28	1.17947e-118	0.29994	0.5	0.206	2.66158e-114
TRIM56	1.34214e-118	0.455727	0.867	0.73	3.02867e-114
ANKRD65	1.40163e-118	0.389037	0.765	0.563	3.16292e-114
POFUT2	3.61123e-118	0.280976	0.522	0.225	8.14911e-114
XPNPEP3	6.16328e-118	0.347857	0.666	0.388	1.39081e-113
CNPY3	9.5239e-118	0.31922	0.628	0.333	2.14916e-113
SIGIRR	1.57719e-117	0.368941	0.78	0.594	3.55909e-113
ARL4A	1.67733e-117	0.385264	0.747	0.47	3.78506e-113
SELENOH	2.0988e-117	0.41559	0.919	0.877	4.73616e-113
COX5B	2.50128e-117	0.364167	0.965	0.937	5.64438e-113
SEPT7	2.82036e-117	0.383472	0.876	0.809	6.36443e-113
ANKRD13D	3.93445e-117	0.344915	0.608	0.321	8.87848e-113
RPS6KA5	4.3609e-117	0.355422	0.583	0.279	9.8408e-113
C4orf3	4.85955e-117	0.382203	0.936	0.906	1.09661e-112
GNAI1	4.96689e-117	0.297419	0.542	0.246	1.12083e-112
TUSC2	5.02204e-117	0.369199	0.751	0.55	1.13327e-112
RASAL2	8.42831e-117	0.284546	0.588	0.28	1.90193e-112
SPCS1	1.27094e-116	0.397502	0.939	0.878	2.86799e-112
SON	3.67185e-116	0.352581	0.989	0.983	8.28589e-112
CDKN1C	6.68429e-116	0.406222	0.589	0.271	1.50838e-111
RALB	1.88614e-115	0.285381	0.588	0.299	4.25627e-111
ANKRD36C	3.80282e-115	0.436937	0.531	0.221	8.58145e-111
ATP6AP1	4.2842e-115	0.37849	0.86	0.767	9.66772e-111
CCT5	1.53171e-114	0.428492	0.837	0.721	3.45647e-110
ENPP4	2.75165e-114	0.364752	0.646	0.37	6.20938e-110
DCDC2	4.26337e-114	0.334615	0.563	0.28	9.62072e-110
STIP1	4.31533e-114	0.405635	0.782	0.615	9.73798e-110
TMEM138	5.41499e-114	0.272889	0.527	0.239	1.22195e-109
SPART	1.53953e-113	0.388284	0.813	0.644	3.47409e-109
SLAIN2	9.12987e-113	0.452332	0.82	0.699	2.06025e-108
LGALS3	1.18679e-112	0.697246	0.965	0.963	2.67812e-108
NEK4	1.40623e-112	0.281566	0.554	0.267	3.1733e-108
TMEM218	1.58058e-112	0.27697	0.569	0.288	3.56674e-108
GFM2	1.8825e-112	0.279129	0.492	0.211	4.24805e-108
PHIP	2.52703e-112	0.478124	0.9	0.84	5.7025e-108
MYL6	3.74579e-112	0.35695	0.994	0.981	8.45275e-108
CERS4	5.55146e-112	0.375824	0.713	0.485	1.25274e-107
BICDL2	8.18288e-112	0.372395	0.734	0.513	1.84655e-107
CAPN2	8.77577e-112	0.391444	0.953	0.927	1.98034e-107
GABPB1-AS1	9.27897e-112	0.5674	0.88	0.691	2.09389e-107
NSMCE1	1.74746e-111	0.3526	0.698	0.468	3.94332e-107
MT-ND4	2.18139e-111	0.387683	0.994	0.999	4.92254e-107
ATP9A	2.69023e-111	0.285885	0.548	0.257	6.07076e-107
ISYNA1	2.86678e-111	0.251108	0.389	0.126	6.46917e-107
LITAF	3.6092e-111	0.395965	0.848	0.712	8.14452e-107
CYTH2	4.18994e-111	0.376696	0.755	0.568	9.45503e-107
AC027644.3	5.97292e-111	0.33918	0.69	0.457	1.34785e-106
TCEA2	5.06955e-110	0.295555	0.604	0.325	1.14399e-105
TMEM98	7.66075e-110	0.365781	0.733	0.511	1.72872e-105
MRPS21	1.66193e-109	0.372489	0.9	0.855	3.75032e-105
COG7	2.1603e-109	0.304902	0.575	0.299	4.87493e-105
AES	3.67704e-109	0.372	0.957	0.944	8.29761e-105
CETN3	5.38313e-109	0.405507	0.735	0.519	1.21476e-104
PRPF4B	7.09837e-109	0.430696	0.916	0.854	1.60182e-104
NAA20	2.05414e-108	0.376395	0.786	0.639	4.63536e-104
HIST1H1C	3.22469e-108	0.697312	0.758	0.553	7.27685e-104
SCPEP1	3.58086e-108	0.646675	0.834	0.771	8.08057e-104
NDUFA7	1.24045e-107	0.369944	0.873	0.787	2.7992e-103
SERF2	1.32188e-107	0.38593	0.988	0.986	2.98295e-103
RUNDC1	7.13245e-107	0.296252	0.607	0.333	1.60951e-102
LRBA	9.4412e-107	0.373181	0.804	0.637	2.1305e-102
MT-CYB	1.46381e-106	0.374897	0.996	0.998	3.30323e-102
POMP	1.94553e-106	0.350648	0.916	0.856	4.39029e-102
SRSF10	2.44139e-106	0.400203	0.933	0.891	5.50924e-102
B2M	2.63467e-106	0.429342	0.998	0.999	5.9454e-102
DDR1	4.01837e-106	0.375192	0.836	0.726	9.06785e-102
SORBS2	4.95037e-106	0.360185	0.813	0.618	1.1171e-101
EVA1C	9.52478e-106	0.314619	0.631	0.356	2.14936e-101
HES4	2.16686e-105	0.490461	0.577	0.277	4.88973e-101
SMDT1	2.77302e-105	0.397971	0.922	0.881	6.25759e-101
NGRN	2.89457e-105	0.321691	0.665	0.429	6.53188e-101
NAP1L4	7.51077e-105	0.340606	0.789	0.631	1.69488e-100
S100A10	8.20358e-105	0.527006	0.927	0.862	1.85122e-100
CHCHD5	1.06565e-104	0.388456	0.831	0.707	2.40475e-100
TRNAU1AP	1.09812e-104	0.337864	0.677	0.436	2.47801e-100
CCDC171	1.64208e-104	0.268589	0.417	0.153	3.70552e-100
NUDT14	1.89638e-104	0.374137	0.808	0.669	4.27937e-100
IFI6	3.93879e-104	0.410293	0.586	0.286	8.88828e-100
RAB11FIP1	4.96073e-104	0.429202	0.952	0.901	1.11944e-99
GBP3	1.69124e-103	0.375769	0.514	0.235	3.81646e-99
NDUFA8	1.795e-103	0.352857	0.784	0.646	4.05059e-99
VPS25	1.79567e-103	0.32477	0.769	0.592	4.0521e-99
BORCS7	1.88348e-103	0.37316	0.846	0.761	4.25026e-99
CCT3	2.02171e-103	0.417136	0.875	0.816	4.56219e-99
GOLPH3L	2.09433e-103	0.340613	0.628	0.38	4.72607e-99
PDCD6	2.42239e-103	0.37666	0.845	0.782	5.46637e-99
VPS13C	2.74171e-103	0.419128	0.866	0.762	6.18694e-99
GDI1	3.02479e-103	0.291969	0.595	0.329	6.82574e-99
IQSEC1	6.39458e-103	0.297689	0.529	0.25	1.443e-98
WFDC2	9.52587e-103	0.541904	0.972	0.94	2.14961e-98
DAAM1	1.229e-102	0.384058	0.761	0.549	2.77336e-98
LYPLA2	3.73231e-102	0.372129	0.742	0.567	8.42233e-98
SNAPC1	5.14321e-102	0.291171	0.578	0.301	1.16062e-97
CASC4	6.3124e-102	0.361185	0.813	0.683	1.42446e-97
HMGN2	6.70692e-102	0.367806	0.953	0.93	1.51348e-97
HMGB2	1.10307e-101	0.285452	0.748	0.523	2.48919e-97
LIMK2	1.74646e-101	0.347939	0.633	0.37	3.94105e-97
HNRNPM	2.58358e-101	0.374074	0.92	0.887	5.83011e-97
SRP9	3.70381e-101	0.351948	0.884	0.846	8.35803e-97
TACSTD2	4.66946e-101	0.466988	0.927	0.836	1.05371e-96
RAB28	5.24803e-101	0.260045	0.54	0.266	1.18427e-96
PARK7	6.13328e-101	0.366311	0.946	0.924	1.38404e-96
PPP4R1	8.38949e-101	0.338933	0.805	0.635	1.89317e-96
H2AFY	9.36125e-101	0.364955	0.875	0.832	2.11246e-96
PLXNB1	2.93162e-100	0.373966	0.707	0.472	6.6155e-96
FAM221A	3.43651e-100	0.323614	0.572	0.31	7.75483e-96
AC008771.1	7.60924e-100	0.360467	0.673	0.46	1.7171e-95
MEIS2	1.96263e-99	0.318754	0.519	0.242	4.42887e-95
MYL12B	4.15018e-99	0.335001	0.976	0.963	9.36529e-95
PEX6	7.40543e-99	0.258322	0.494	0.228	1.67111e-94
TRAK1	1.33184e-98	0.354137	0.689	0.457	3.00544e-94
C21orf2	1.84916e-98	0.362047	0.813	0.664	4.17282e-94
PLPP5	2.94434e-98	0.339525	0.858	0.683	6.64419e-94
PFDN6	6.14576e-98	0.346903	0.724	0.545	1.38685e-93
MED31	9.84027e-98	0.348316	0.657	0.441	2.22056e-93
PWWP2B	1.6041e-97	0.337626	0.62	0.379	3.6198e-93
SPPL2B	1.90315e-97	0.33772	0.658	0.42	4.29465e-93
PPP1CB	2.42729e-97	0.407367	0.912	0.882	5.47741e-93
NOP56	4.23313e-97	0.373991	0.754	0.583	9.55248e-93
ABHD11	1.14655e-96	0.377797	0.696	0.498	2.5873e-92
PLXNB2	1.36852e-96	0.368269	0.871	0.792	3.0882e-92
STEAP3	2.98172e-96	0.326971	0.551	0.29	6.72855e-92
MAP4K4	4.92014e-96	0.311536	0.669	0.42	1.11028e-91
PSMD4	7.39444e-96	0.343898	0.816	0.718	1.66863e-91
FOCAD	9.06019e-96	0.295928	0.53	0.269	2.04452e-91
SUMO2	1.57609e-95	0.33134	0.945	0.934	3.55661e-91
LIMS1	2.65123e-95	0.413934	0.829	0.745	5.98277e-91
RAD9A	5.5805e-95	0.278517	0.549	0.284	1.25929e-90
CD99	5.94008e-95	0.314448	0.839	0.734	1.34044e-90
PAIP2	5.94293e-95	0.376466	0.835	0.759	1.34108e-90
SH3BGRL	1.04402e-94	0.380101	0.825	0.742	2.35594e-90
ZNF264	4.06482e-94	0.293998	0.588	0.33	9.17268e-90
STOM	5.5806e-94	0.520145	0.901	0.868	1.25932e-89
SCAND1	1.23829e-93	0.338206	0.888	0.829	2.79433e-89
COQ8B	1.32477e-93	0.300576	0.627	0.385	2.98948e-89
TLE4	1.8925e-93	0.522325	0.775	0.573	4.27061e-89
UBXN4	1.89442e-93	0.327639	0.928	0.905	4.27495e-89
CLDN4	1.96618e-93	0.497028	0.977	0.951	4.43688e-89
CMTM6	2.17742e-93	0.358617	0.846	0.773	4.91358e-89
HIST1H2BD	2.81932e-92	0.254754	0.442	0.183	6.36207e-88
RPAP3	2.86423e-92	0.29743	0.608	0.369	6.46342e-88
MT1F	3.14619e-92	0.558028	0.588	0.344	7.0997e-88
SS18	3.54271e-92	0.315214	0.736	0.556	7.99448e-88
ISCA1	4.0002e-92	0.285191	0.669	0.458	9.02685e-88
BTBD1	5.08307e-92	0.263812	0.513	0.258	1.14704e-87
ANXA5	5.58596e-92	0.386666	0.933	0.928	1.26053e-87
KANSL1L	7.62654e-92	0.347751	0.669	0.436	1.72101e-87
GABARAPL2	1.03324e-91	0.320707	0.896	0.852	2.33162e-87
ZC3H6	1.75532e-91	0.302666	0.693	0.455	3.96106e-87
SPTBN1	1.77847e-91	0.357384	0.964	0.94	4.0133e-87
BPTF	4.28806e-91	0.371673	0.905	0.851	9.67644e-87
FAM96B	9.49348e-91	0.339071	0.867	0.816	2.1423e-86
DDAH2	8.67526e-90	0.28865	0.641	0.392	1.95766e-85
MARCH6	2.12344e-89	0.368734	0.853	0.771	4.79175e-85
SEPT9	3.53687e-89	0.317719	0.725	0.514	7.98131e-85
ERCC1	4.81212e-89	0.365872	0.728	0.579	1.0859e-84
GNA11	2.25797e-88	0.34444	0.814	0.711	5.09533e-84
GALK2	2.8803e-88	0.289588	0.628	0.398	6.49968e-84
RNF6	5.62497e-88	0.289546	0.592	0.357	1.26933e-83
ROGDI	1.00245e-87	0.256411	0.547	0.296	2.26214e-83
MUM1	1.07877e-87	0.302589	0.659	0.43	2.43434e-83
CGN	1.65491e-87	0.331696	0.74	0.542	3.73446e-83
ATP5F1E	2.03199e-87	0.296146	0.981	0.971	4.58539e-83
NARS	2.36374e-87	0.343556	0.884	0.802	5.33401e-83
RBX1	2.69295e-87	0.345573	0.89	0.874	6.0769e-83
PKM	3.01777e-87	0.332814	0.928	0.891	6.8099e-83
IFT80	4.94372e-87	0.333182	0.701	0.499	1.1156e-82
MRPL43	7.57268e-87	0.353798	0.805	0.72	1.70885e-82
CCNDBP1	1.0263e-86	0.344347	0.776	0.646	2.31594e-82
SYS1	1.36921e-86	0.330238	0.777	0.62	3.08976e-82
TSPAN3	2.82756e-86	0.315489	0.973	0.957	6.38067e-82
MID1	3.90469e-86	0.276774	0.529	0.268	8.81131e-82
COMMD8	4.88135e-86	0.255212	0.537	0.295	1.10152e-81
ABI1	5.49994e-86	0.297902	0.745	0.567	1.24112e-81
HSPE1	1.53897e-85	0.446079	0.953	0.926	3.47284e-81
DDX5	1.55562e-85	0.250945	0.999	0.995	3.51041e-81
SLC25A29	1.70746e-85	0.304203	0.606	0.357	3.85306e-81
TCP1	2.4682e-85	0.356064	0.829	0.759	5.56973e-81
CERS6	3.33867e-85	0.262654	0.461	0.213	7.53403e-81
APH1B	3.90709e-85	0.28312	0.599	0.371	8.81674e-81
PRKAR1A	6.4281e-85	0.336316	0.972	0.954	1.45057e-80
CCDC28A	7.50585e-85	0.304392	0.643	0.441	1.69377e-80
TUBB2A	8.04189e-85	0.254138	0.384	0.147	1.81473e-80
NDUFS6	1.06487e-84	0.334593	0.9	0.864	2.40299e-80
PTOV1	2.05638e-84	0.302273	0.755	0.61	4.64042e-80
GOLGB1	3.01158e-84	0.380815	0.951	0.934	6.79593e-80
CRY2	4.59456e-84	0.343524	0.607	0.385	1.03681e-79
SERPINB1	4.69432e-84	0.37519	0.924	0.871	1.05932e-79
MIR200CHG	6.2115e-84	0.314987	0.548	0.31	1.40169e-79
MRPL23	7.07668e-84	0.358159	0.757	0.627	1.59692e-79
CDC5L	1.23234e-83	0.320513	0.747	0.606	2.7809e-79
AAED1	2.62187e-83	0.308323	0.572	0.346	5.91652e-79
EXTL2	3.34944e-83	0.250822	0.478	0.228	7.55836e-79
SHANK2	9.75965e-83	0.318318	0.635	0.399	2.20236e-78
PRMT2	1.12246e-82	0.3241	0.813	0.685	2.53294e-78
SLFN5	1.15829e-82	0.395071	0.727	0.546	2.61379e-78
PLEC	1.72353e-82	0.307854	0.695	0.485	3.88933e-78
FAM172A	1.83819e-82	0.286158	0.575	0.334	4.14805e-78
COX17	3.40398e-82	0.352926	0.893	0.847	7.68142e-78
GLIS3	8.15333e-82	0.313195	0.702	0.495	1.83988e-77
PET100	8.71409e-82	0.310187	0.907	0.864	1.96642e-77
MT1E	1.28248e-81	0.517813	0.89	0.781	2.89404e-77
MBP	1.49571e-81	0.356821	0.795	0.68	3.37523e-77
HINT1	4.295e-81	0.308022	0.969	0.954	9.69209e-77
XRCC1	4.35448e-81	0.257619	0.5	0.263	9.82632e-77
EPCAM	4.39266e-81	0.313825	0.951	0.921	9.91248e-77
SYNE1	4.64369e-81	0.452789	0.971	0.878	1.04789e-76
PSMB1	7.75528e-81	0.292801	0.937	0.916	1.75006e-76
COX7B	7.86971e-81	0.343263	0.931	0.89	1.77588e-76
MAP1LC3A	1.61182e-80	0.382061	0.793	0.66	3.63723e-76
GNB2	1.91095e-80	0.304795	0.898	0.881	4.31225e-76
HSPA8	3.16988e-80	0.433413	0.98	0.968	7.15315e-76
PRRG4	3.50166e-80	0.337947	0.739	0.575	7.90184e-76
CES2	3.63445e-80	0.302136	0.655	0.451	8.20151e-76
HSPD1	8.76819e-80	0.372697	0.948	0.928	1.97863e-75
SDHC	9.42014e-80	0.315696	0.843	0.784	2.12575e-75
HAGH	1.3556e-79	0.307706	0.808	0.712	3.05905e-75
RALGDS	3.25201e-79	0.293012	0.646	0.428	7.33848e-75
EPHX2	6.92157e-79	0.285673	0.583	0.358	1.56192e-74
PIGT	7.03818e-79	0.320696	0.782	0.664	1.58823e-74
EVI5	9.94457e-79	0.315526	0.724	0.546	2.24409e-74
C12orf10	2.41707e-78	0.28984	0.708	0.562	5.45436e-74
JKAMP	4.25362e-78	0.269804	0.652	0.454	9.59873e-74
PDIA4	8.42407e-78	0.323852	0.804	0.688	1.90098e-73
TDRP	9.97928e-78	0.261542	0.512	0.275	2.25192e-73
ZNF428	1.46956e-77	0.295936	0.742	0.611	3.31621e-73
UPF2	1.83455e-77	0.322988	0.788	0.663	4.13986e-73
NR2F2	2.53831e-77	0.271646	0.702	0.494	5.72794e-73
CHURC1	2.73957e-77	0.307952	0.867	0.816	6.18212e-73
NDUFB5	7.49845e-77	0.314851	0.81	0.727	1.6921e-72
AHI1	1.04136e-76	0.389629	0.883	0.801	2.34993e-72
PNKP	1.18426e-76	0.279187	0.665	0.471	2.6724e-72
CFLAR	5.18421e-76	0.408644	0.948	0.927	1.16987e-71
IARS2	5.22492e-76	0.322778	0.764	0.662	1.17905e-71
TM9SF2	5.29949e-76	0.299054	0.875	0.863	1.19588e-71
ACTN1	2.37261e-75	0.296838	0.677	0.482	5.35403e-71
DCTN3	2.83673e-75	0.309195	0.798	0.721	6.40135e-71
NDUFS5	3.80487e-75	0.318058	0.928	0.898	8.58606e-71
HEBP2	4.48477e-75	0.313802	0.881	0.84	1.01203e-70
MT-CO1	4.75781e-75	0.271536	0.998	0.998	1.07365e-70
NAP1L1	8.93313e-75	0.339238	0.963	0.926	2.01585e-70
TSG101	1.00218e-74	0.282666	0.751	0.631	2.26152e-70
ETV6	1.98353e-74	0.27559	0.627	0.423	4.47604e-70
TMCO1	2.07524e-74	0.313973	0.858	0.82	4.68298e-70
EIF4G3	1.05033e-73	0.333278	0.671	0.494	2.37018e-69
NDUFB10	1.27954e-73	0.331151	0.906	0.88	2.88741e-69
SLIRP	1.4694e-73	0.311835	0.882	0.832	3.31585e-69
TPRG1L	1.67133e-73	0.2727	0.63	0.431	3.77153e-69
RAB4A	2.05669e-73	0.278486	0.761	0.631	4.64114e-69
KHDRBS1	3.50538e-73	0.297478	0.894	0.856	7.91025e-69
ATP5MD	4.27453e-73	0.320791	0.939	0.904	9.6459e-69
RAB11A	4.31579e-73	0.285352	0.835	0.786	9.739e-69
DHRS4-AS1	7.1316e-73	0.25486	0.567	0.35	1.60932e-68
PTGR1	1.26065e-72	0.302534	0.71	0.571	2.84477e-68
TPGS2	1.72609e-72	0.317532	0.717	0.589	3.89509e-68
OFD1	4.15304e-72	0.387258	0.765	0.669	9.37175e-68
ABHD2	7.64745e-72	0.344713	0.893	0.872	1.72572e-67
HDLBP	9.71298e-72	0.328013	0.963	0.945	2.19183e-67
SATB1	1.25472e-71	0.318636	0.663	0.476	2.8314e-67
PRDX3	1.95782e-71	0.286578	0.814	0.746	4.41801e-67
GAPVD1	2.80616e-71	0.339868	0.772	0.681	6.33238e-67
NDUFB8	3.15357e-71	0.296808	0.902	0.866	7.11635e-67
ARL13B	4.33349e-71	0.288405	0.673	0.494	9.77896e-67
PDLIM1	6.06014e-71	0.28448	0.935	0.916	1.36753e-66
HECTD1	7.55543e-71	0.375081	0.852	0.819	1.70496e-66
AC007325.4	7.84017e-71	0.297896	0.587	0.38	1.76921e-66
ACTR6	4.1143e-70	0.263756	0.523	0.308	9.28433e-66
PSMB9	4.29675e-70	0.254157	0.539	0.309	9.69605e-66
EAPP	4.38879e-70	0.297277	0.769	0.674	9.90374e-66
TNRC6B	8.00104e-70	0.355578	0.849	0.788	1.80551e-65
ATP5F1B	1.462e-69	0.297348	0.946	0.937	3.29916e-65
MT-ATP6	1.80336e-69	0.275531	0.998	1	4.06947e-65
SMIM26	2.61126e-69	0.28397	0.876	0.823	5.89257e-65
PBX1	3.73735e-69	0.283548	0.711	0.534	8.43371e-65
PRR13	5.72408e-69	0.295277	0.858	0.804	1.2917e-64
NR4A2	8.74025e-69	0.329246	0.653	0.428	1.97232e-64
STAM2	2.63363e-68	0.277114	0.683	0.524	5.94304e-64
BTG2	5.48596e-68	0.620797	0.873	0.87	1.23796e-63
VMP1	6.46703e-68	0.488493	0.953	0.933	1.45935e-63
ZNF706	7.83321e-68	0.258245	0.78	0.674	1.76764e-63
CCT6A	8.35207e-68	0.335751	0.848	0.809	1.88473e-63
SNW1	8.76218e-68	0.289227	0.758	0.68	1.97727e-63
GRAMD2B	1.19147e-67	0.262168	0.539	0.309	2.68868e-63
CEP95	1.79782e-67	0.260368	0.572	0.369	4.05697e-63
COPS6	2.57682e-67	0.265365	0.804	0.721	5.81484e-63
CHCHD10	2.74273e-67	0.355268	0.854	0.783	6.18925e-63
PSMA5	5.4693e-67	0.279082	0.808	0.735	1.2342e-62
PRPF6	6.67675e-67	0.277823	0.759	0.649	1.50668e-62
ITGB3BP	6.77025e-67	0.264982	0.598	0.405	1.52777e-62
PLSCR1	7.414e-67	0.308295	0.651	0.474	1.67304e-62
ALCAM	8.65611e-67	0.315673	0.958	0.933	1.95334e-62
SAA4	9.0829e-67	0.265481	0.182	0.045	2.04965e-62
ANXA7	9.52182e-67	0.288697	0.851	0.809	2.14869e-62
CHCHD1	1.86871e-66	0.271549	0.811	0.743	4.21692e-62
ASL	2.32306e-66	0.367521	0.842	0.772	5.24222e-62
ZCRB1	2.63982e-66	0.319984	0.822	0.756	5.95701e-62
LRIG1	2.8113e-66	0.365271	0.792	0.718	6.34397e-62
ZMAT2	3.09839e-66	0.289971	0.72	0.617	6.99183e-62
SLC20A2	4.69036e-66	0.278728	0.68	0.522	1.05843e-61
COX7A2	1.15546e-65	0.321642	0.955	0.942	2.60742e-61
AHNAK	1.26354e-65	0.250686	0.851	0.733	2.85131e-61
VGLL4	1.26718e-65	0.270266	0.782	0.689	2.85953e-61
KRT18	1.60869e-65	0.386742	0.965	0.947	3.63017e-61
CMTM4	2.15267e-65	0.275928	0.617	0.428	4.85771e-61
UPF3A	2.2949e-65	0.310652	0.769	0.699	5.17868e-61
PER2	2.44367e-65	0.308072	0.537	0.321	5.51438e-61
CSTB	3.00153e-65	0.269039	0.98	0.973	6.77326e-61
TGIF1	3.41715e-65	0.364208	0.694	0.546	7.71115e-61
ADPRHL2	4.66318e-65	0.286898	0.575	0.38	1.05229e-60
FIS1	5.53239e-65	0.263146	0.934	0.91	1.24844e-60
MAZ	7.45526e-65	0.291001	0.752	0.65	1.68235e-60
ZFYVE16	9.67054e-65	0.254102	0.68	0.511	2.18225e-60
ATP5MF	1.0494e-64	0.280112	0.928	0.909	2.36807e-60
COPS9	1.28251e-64	0.282111	0.881	0.85	2.8941e-60
KRT19	1.51272e-64	0.307229	0.972	0.945	3.4136e-60
WASHC2A	1.92901e-64	0.330172	0.546	0.356	4.35301e-60
LRRFIP1	2.01562e-64	0.252748	0.977	0.964	4.54845e-60
RHBDD2	2.51554e-64	0.291928	0.695	0.564	5.67656e-60
UGDH	2.65226e-64	0.304468	0.688	0.537	5.9851e-60
KPNA3	3.40043e-64	0.300596	0.716	0.592	7.67342e-60
HIPK3	3.61462e-64	0.315174	0.78	0.679	8.15675e-60
PYCR2	6.25864e-64	0.263891	0.68	0.544	1.41232e-59
MYL12A	7.41786e-64	0.25503	0.959	0.951	1.67391e-59
NT5DC1	8.07442e-64	0.271813	0.806	0.721	1.82207e-59
BORCS8	8.19694e-64	0.251454	0.611	0.432	1.84972e-59
CCT4	2.62749e-63	0.292712	0.831	0.78	5.9292e-59
MYH14	4.48946e-63	0.279586	0.835	0.765	1.01309e-58
JAG1	5.31455e-63	0.318735	0.543	0.344	1.19928e-58
VPS28	7.19612e-63	0.272849	0.892	0.856	1.62388e-58
LMBRD1	7.85185e-63	0.267786	0.686	0.558	1.77185e-58
HIST1H2AC	1.0281e-62	0.308877	0.498	0.281	2.32001e-58
UGCG	1.59073e-62	0.30536	0.743	0.627	3.58964e-58
ATF3	1.63041e-62	0.405191	0.883	0.756	3.67918e-58
PCYT2	1.92697e-62	0.275366	0.786	0.66	4.34841e-58
NDFIP2	3.02275e-62	0.286499	0.701	0.569	6.82114e-58
CACYBP	3.47476e-62	0.325793	0.754	0.649	7.84114e-58
C12orf76	1.51994e-61	0.27864	0.607	0.433	3.4299e-57
ORMDL2	1.53925e-61	0.267337	0.74	0.626	3.47347e-57
EP400	7.12854e-61	0.264596	0.552	0.358	1.60863e-56
FARP1	1.28494e-60	0.290075	0.78	0.716	2.8996e-56
NDUFA5	2.18329e-60	0.280952	0.869	0.833	4.92681e-56
CBX5	2.81832e-60	0.285134	0.772	0.688	6.35982e-56
CHORDC1	3.15924e-60	0.270513	0.667	0.504	7.12915e-56
STX7	3.20926e-60	0.259082	0.711	0.569	7.24202e-56
HADH	3.69709e-60	0.289297	0.767	0.647	8.34285e-56
REPIN1	4.40545e-60	0.312776	0.729	0.638	9.94134e-56
DHRS7B	4.59762e-60	0.255024	0.63	0.476	1.0375e-55
BLCAP	1.45937e-59	0.26883	0.663	0.52	3.29322e-55
GPATCH2	1.60024e-59	0.264957	0.608	0.433	3.6111e-55
GPBP1	1.87111e-59	0.304083	0.859	0.808	4.22234e-55
NOL7	1.93886e-59	0.272624	0.833	0.776	4.37523e-55
C11orf58	2.02647e-59	0.262734	0.927	0.916	4.57294e-55
NDUFB2	5.86894e-59	0.26931	0.931	0.896	1.32439e-54
LAMTOR4	3.54315e-58	0.268824	0.898	0.867	7.99548e-54
MT-ND6	5.03014e-58	0.375402	0.87	0.816	1.1351e-53
WDR45B	7.41531e-58	0.276923	0.76	0.698	1.67334e-53
LINC00467	9.85987e-58	0.282885	0.661	0.499	2.22498e-53
PAK2	1.11094e-57	0.266115	0.742	0.655	2.50695e-53
TEAD1	2.76057e-57	0.283253	0.718	0.584	6.2295e-53
BAIAP2L1	2.81449e-57	0.26877	0.635	0.491	6.35119e-53
ATP5MPL	3.97127e-57	0.264364	0.943	0.911	8.96157e-53
CALM3	3.9979e-57	0.347299	0.816	0.78	9.02167e-53
NUDT4	4.26271e-57	0.289606	0.776	0.678	9.61922e-53
TPR	4.74609e-57	0.296538	0.876	0.86	1.071e-52
RETREG1	5.27619e-57	0.277428	0.529	0.32	1.19062e-52
PSMC1	5.31311e-57	0.271978	0.789	0.718	1.19896e-52
STUB1	8.52219e-57	0.260632	0.846	0.821	1.92312e-52
MIA2	1.07598e-56	0.268798	0.753	0.631	2.42806e-52
EPHX1	1.14106e-56	0.364943	0.918	0.902	2.57491e-52
SLC16A5	1.66969e-56	0.252734	0.601	0.441	3.76782e-52
SHOC2	2.1068e-56	0.253729	0.658	0.515	4.75421e-52
RHOB	2.11386e-56	0.511282	0.929	0.908	4.77014e-52
NSFL1C	2.42647e-56	0.260033	0.658	0.539	5.47557e-52
MRPL42	2.47072e-56	0.263552	0.739	0.64	5.57542e-52
CTNND1	3.34759e-56	0.287433	0.853	0.82	7.55416e-52
ZNHIT1	1.3266e-55	0.261123	0.847	0.82	2.99361e-51
PPP1R2	1.85366e-55	0.370818	0.718	0.625	4.18296e-51
PSMB3	6.66028e-55	0.255211	0.84	0.806	1.50296e-50
TFDP2	9.50173e-55	0.263668	0.647	0.492	2.14416e-50
MUC20-OT1	2.67026e-54	0.362623	0.694	0.582	6.02571e-50
HIGD2A	2.9766e-54	0.292013	0.847	0.834	6.71699e-50
OXR1	3.57796e-54	0.306142	0.698	0.583	8.07403e-50
CASZ1	4.58013e-54	0.281054	0.696	0.573	1.03355e-49
PTPRA	6.42876e-54	0.251744	0.725	0.633	1.45071e-49
RSRC2	1.15262e-53	0.272214	0.896	0.875	2.60101e-49
SAFB	1.16323e-53	0.25131	0.658	0.532	2.62494e-49
TXN	4.93758e-53	0.353476	0.943	0.929	1.11422e-48
MICU1	8.78381e-53	0.266464	0.702	0.589	1.98215e-48
ACO2	2.97407e-52	0.255797	0.733	0.652	6.71128e-48
RAB31	4.53919e-52	0.262495	0.6	0.42	1.02431e-47
PPDPF	5.79401e-52	0.300863	0.964	0.952	1.30748e-47
AURKAIP1	8.26506e-52	0.25595	0.898	0.875	1.86509e-47
SNRPG	9.26846e-52	0.250191	0.899	0.851	2.09152e-47
GTF2IRD2	1.12958e-51	0.257535	0.666	0.544	2.549e-47
GTF2A2	1.33975e-51	0.270483	0.772	0.74	3.02329e-47
ZNF609	1.51228e-51	0.278918	0.654	0.528	3.41261e-47
ARFIP2	1.56126e-51	0.260236	0.717	0.631	3.52315e-47
ADSS	2.11825e-51	0.262455	0.681	0.576	4.78003e-47
NFIA	2.663e-51	0.289815	0.842	0.813	6.00934e-47
RRM2B	2.97329e-51	0.264444	0.57	0.396	6.70953e-47
CHD6	3.74387e-51	0.250376	0.657	0.502	8.44842e-47
CHST12	4.16384e-51	0.299827	0.586	0.429	9.39613e-47
CYB5R1	4.30973e-51	0.290323	0.712	0.64	9.72535e-47
MGST3	4.90754e-51	0.269439	0.929	0.926	1.10744e-46
ABCA5	5.17089e-51	0.28151	0.616	0.47	1.16686e-46
DPP7	5.59165e-51	0.295604	0.873	0.865	1.26181e-46
EBLN3P	7.82138e-51	0.264034	0.737	0.642	1.76497e-46
ETFB	1.01796e-50	0.32178	0.851	0.84	2.29712e-46
MLXIP	1.43491e-50	0.274392	0.73	0.621	3.23802e-46
NIT2	2.19808e-50	0.256517	0.628	0.499	4.96019e-46
RUNX1	2.58295e-49	0.276495	0.757	0.669	5.82868e-45
RANBP1	5.83332e-49	0.273175	0.759	0.692	1.31635e-44
CXXC5	1.2843e-48	0.254704	0.611	0.476	2.89815e-44
RSRP1	1.05817e-47	0.274794	0.822	0.805	2.38787e-43
REV3L	3.2311e-47	0.290483	0.71	0.618	7.2913e-43
ZNF106	1.11917e-46	0.309448	0.843	0.823	2.52552e-42
FAM107B	5.40936e-46	0.276286	0.78	0.724	1.22068e-41
FUCA1	1.1325e-45	0.275807	0.689	0.616	2.5556e-41
CLIP1	2.58768e-45	0.304485	0.787	0.776	5.83936e-41
SLC25A24	1.69787e-44	0.289201	0.728	0.637	3.83142e-40
JADE1	3.18492e-44	0.251508	0.592	0.437	7.1871e-40
GDF15	3.54702e-44	0.660827	0.727	0.615	8.0042e-40
SMARCA2	7.25907e-44	0.265088	0.714	0.647	1.63808e-39
GMCL1	1.39413e-43	0.255625	0.666	0.568	3.14599e-39
HSP90B1	4.29574e-43	0.259969	0.939	0.935	9.69377e-39
TMEM131	7.57739e-43	0.258945	0.637	0.528	1.70991e-38
UBN2	8.24144e-42	0.255516	0.593	0.452	1.85976e-37
ADD3	2.38002e-41	0.250115	0.699	0.613	5.37075e-37
SQLE	2.66745e-39	0.282112	0.924	0.855	6.01937e-35
IER2	4.13942e-39	0.328853	0.947	0.957	9.34101e-35
GMNN	2.42915e-38	0.284698	0.445	0.289	5.48162e-34
CPEB4	3.42047e-38	0.263992	0.753	0.703	7.71864e-34
SLCO3A1	9.26049e-37	0.302755	0.693	0.629	2.08972e-32
HMGB3	2.65308e-35	0.265345	0.543	0.421	5.98694e-31
NCOA7	2.40674e-33	0.497737	0.912	0.936	5.43105e-29
SAA2	5.26131e-33	1.14792	0.386	0.241	1.18727e-28
TAGLN2	1.68162e-32	0.25184	0.904	0.893	3.79474e-28
USP10	2.70755e-30	0.261913	0.557	0.482	6.10986e-26
RARRES3	1.41304e-25	0.271526	0.804	0.775	3.18866e-21
SLC7A2	8.8496e-25	0.274191	0.642	0.594	1.997e-20
JUN	1.47196e-24	0.253869	0.989	0.993	3.32162e-20
HSPA1B	9.70179e-20	0.286262	0.896	0.904	2.18931e-15
HSPA1A	5.22608e-15	0.352739	0.948	0.954	1.17932e-10
SAA1	4.9332e-14	1.2307	0.486	0.422	1.11323e-09
ZFP36	8.63194e-13	0.255659	0.929	0.959	1.94788e-08
MLLT1	1.41584e-11	0.30119	0.601	0.649	3.19498e-07
EVL	7.79172e-07	0.311979	0.501	0.537	0.0175828
GADD45B	1.55759e-06	0.33291	0.865	0.918	0.0351486

## Sheet: Secretory
	p_val	avg_logFC	pct.1	pct.2	p_val_adj
SCGB3A2	0	4.22201	0.997	0.852	0
MGP	0	2.25909	0.843	0.245	0
KLK11	0	1.87958	0.929	0.121	0
CP	0	1.4474	0.937	0.161	0
FMO2	0	1.3519	0.87	0.104	0
KIAA1324	0	1.22496	0.934	0.172	0
KLK10	0	1.09127	0.789	0.07	0
FAM129A	0	1.06561	0.929	0.238	0
MDK	0	0.978985	0.792	0.201	0
SCNN1B	0	0.843768	0.88	0.278	0
AQP5	0	0.828615	0.759	0.087	0
CRACR2B	0	0.670219	0.86	0.327	0
RHOV	0	0.62313	0.643	0.07	0
GRHL1	0	0.592516	0.756	0.061	0
PLPP2	0	0.532406	0.87	0.156	0
MS4A15	0	0.521367	0.522	0.064	0
SIX1	0	0.498181	0.653	0.103	0
MME	0	0.484373	0.418	0.023	0
PAEP	0	0.399363	0.311	0.009	0
MFSD4A	0	0.361027	0.502	0.043	0
KLK12	0	0.356737	0.358	0.016	0
ADAM28	0	0.309212	0.407	0.042	0
SCD5	0	0.305447	0.514	0.069	0
NCKAP5	0	0.288362	0.424	0.032	0
INPP4B	0	0.281369	0.387	0.028	0
KDR	0	0.260305	0.367	0.03	0
AC025154.2	0	0.253329	0.451	0.043	0
SOX4	2.16743e-302	1.72033	0.977	0.576	4.89103e-298
APOD	3.12468e-298	0.55098	0.602	0.113	7.05115e-294
SOX2	1.84956e-297	0.436476	0.675	0.126	4.17371e-293
TACSTD2	1.691e-295	1.17104	0.993	0.833	3.81592e-291
BMPR1B	8.99113e-292	0.311942	0.451	0.059	2.02894e-287
SFTA1P	1.59057e-288	0.902431	0.933	0.471	3.58927e-284
TMEM45A	7.00793e-287	0.880972	0.609	0.139	1.58141e-282
CX3CL1	2.54016e-283	0.357501	0.509	0.08	5.73213e-279
SCNN1G	1.15227e-282	0.399902	0.509	0.085	2.60021e-278
NT5E	1.29539e-279	0.520031	0.679	0.184	2.92317e-275
HCAR2	4.22102e-279	0.358101	0.471	0.068	9.52516e-275
CYP2J2	5.2206e-275	0.289603	0.522	0.092	1.17808e-270
CDK14	2.04542e-272	0.374353	0.593	0.128	4.6157e-268
GPRC5A	4.33854e-272	1.18956	0.991	0.884	9.79034e-268
ABCC5	1.4996e-270	0.437964	0.692	0.18	3.384e-266
CEACAM6	1.38241e-269	1.27245	0.836	0.344	3.11954e-265
PMP22	5.23723e-269	0.308509	0.438	0.06	1.18183e-264
MARCKSL1	1.20331e-268	0.277478	0.484	0.074	2.71538e-264
GSTA1	1.39565e-263	0.579659	0.65	0.137	3.14942e-259
HNMT	6.04763e-263	0.790177	0.924	0.591	1.36471e-258
ZNF217	6.68927e-263	0.28481	0.474	0.074	1.5095e-258
SCGB1A1	1.11507e-260	2.96121	0.999	0.984	2.51628e-256
SPINK1	9.82219e-258	0.976722	0.252	0.017	2.21648e-253
RBMS3	3.40091e-256	0.375916	0.592	0.125	7.6745e-252
CFH	3.76836e-255	0.775088	0.836	0.334	8.50368e-251
ST6GALNAC1	1.67617e-251	0.415554	0.793	0.244	3.78245e-247
RASSF9	9.03648e-249	0.693603	0.843	0.38	2.03917e-244
WFDC2	7.95049e-247	0.850234	0.999	0.938	1.79411e-242
CLIC6	3.387e-245	0.677437	0.883	0.413	7.64311e-241
TOX3	6.56633e-242	0.407929	0.629	0.16	1.48176e-237
LY6E	1.19879e-237	0.873502	0.951	0.633	2.70518e-233
SCGB3A1	2.17514e-237	2.1854	0.983	0.878	4.90842e-233
CYP2A6	6.52748e-237	0.280339	0.191	0.009	1.47299e-232
SLC39A6	1.99855e-236	0.576911	0.819	0.38	4.50992e-232
NECTIN4	3.03285e-234	0.45703	0.726	0.248	6.84393e-230
PRSS12	7.08989e-234	0.377801	0.552	0.113	1.5999e-229
ZFP36L1	1.69338e-233	1.02476	0.999	0.964	3.82128e-229
RNF39	1.28112e-217	0.384482	0.549	0.128	2.89098e-213
ARL4C	1.90091e-216	0.599411	0.69	0.228	4.28959e-212
CD82	8.19779e-215	0.551372	0.873	0.457	1.84991e-210
PIGR	1.2312e-214	0.835049	1	0.959	2.77833e-210
GDF15	1.63519e-211	1.33253	0.914	0.603	3.68997e-207
KRT7	4.92708e-211	0.821082	0.984	0.69	1.11184e-206
NCOA7	4.32052e-210	1.12591	0.989	0.93	9.74968e-206
HES4	4.44146e-208	0.52784	0.753	0.269	1.00226e-203
CLDN4	7.49804e-205	0.70654	0.999	0.95	1.69201e-200
GRAMD2B	1.35958e-203	0.624554	0.746	0.298	3.06803e-199
RAB11FIP1	5.50701e-203	0.955981	0.981	0.9	1.24271e-198
MAFF	5.96101e-197	0.727771	0.937	0.627	1.34516e-192
TFF3	2.56077e-194	0.348458	0.672	0.21	5.77862e-190
ELF3	1.79496e-193	0.765607	0.999	0.962	4.05051e-189
ALDH1A1	2.61752e-190	0.77037	0.961	0.767	5.90671e-186
PABPC1	1.94825e-186	0.506446	0.996	0.984	4.39642e-182
CLU	6.01722e-186	0.905678	0.954	0.579	1.35785e-181
CAVIN2	2.44642e-182	0.888804	0.833	0.453	5.52059e-178
CYB5A	2.17521e-179	0.665786	1	0.987	4.90857e-175
CYP2F1	2.83753e-179	0.416497	0.28	0.035	6.40316e-175
NEDD4L	2.86649e-179	0.594734	0.984	0.908	6.46852e-175
MUC4	6.62103e-178	0.561979	0.676	0.24	1.4941e-173
KLF6	2.63925e-177	0.989301	0.991	0.934	5.95573e-173
ERP27	3.40232e-177	0.359016	0.591	0.191	7.67769e-173
ABCC3	7.97773e-176	0.254125	0.367	0.065	1.80025e-171
PDCD4	1.52172e-173	0.575454	0.874	0.545	3.4339e-169
RUNX1	7.88538e-171	0.593337	0.909	0.659	1.77941e-166
MET	1.26362e-170	0.654957	0.956	0.837	2.85148e-166
ARHGAP42	1.72448e-167	0.25515	0.435	0.096	3.89146e-163
TSPAN8	1.76928e-167	0.318984	0.401	0.081	3.99256e-163
FOLR1	2.16927e-167	0.692371	0.976	0.895	4.89518e-163
DUSP4	1.11653e-165	0.261869	0.372	0.07	2.51957e-161
TIMP1	2.0753e-164	0.326983	0.699	0.273	4.68312e-160
CST3	7.62281e-162	0.413678	0.996	0.968	1.72016e-157
STK17B	4.61622e-161	0.540484	0.876	0.582	1.0417e-156
BCAM	1.91893e-160	0.605041	0.966	0.798	4.33026e-156
AGR3	1.8761e-159	0.72449	0.943	0.79	4.23361e-155
ATF3	5.7059e-157	0.728849	0.966	0.752	1.28759e-152
DSP	1.08066e-155	0.513265	0.757	0.355	2.43862e-151
EHD4	2.40282e-154	0.590656	0.856	0.576	5.42219e-150
ANOS1	8.96813e-154	0.303654	0.576	0.193	2.02375e-149
EDN1	7.7774e-153	0.698394	0.589	0.207	1.75505e-148
RND3	1.30998e-150	0.421999	0.638	0.218	2.95611e-146
PMAIP1	8.10204e-150	0.594891	0.772	0.388	1.82831e-145
VMP1	9.25989e-150	0.759904	0.984	0.931	2.08959e-145
AKR1C1	3.58198e-148	0.665857	0.803	0.472	8.08311e-144
GSN	7.83582e-147	0.37747	0.872	0.532	1.76823e-142
CTSC	6.10777e-145	0.655215	0.926	0.762	1.37828e-140
KRT4	2.98868e-144	0.274891	0.277	0.044	6.74425e-140
LITAF	7.10178e-144	0.502051	0.909	0.71	1.60259e-139
UGCG	1.17693e-143	0.645114	0.862	0.62	2.65587e-139
RHOB	1.40024e-140	0.66464	0.979	0.905	3.15978e-136
FAT1	3.35857e-140	0.447084	0.756	0.39	7.57895e-136
ARID5B	1.40385e-139	0.53774	0.913	0.711	3.16792e-135
SCUBE2	1.01792e-138	0.257429	0.438	0.119	2.29704e-134
FNBP1	5.16996e-138	0.275812	0.538	0.177	1.16665e-133
FOSB	1.26514e-137	0.860331	0.987	0.894	2.85492e-133
TM4SF1	7.0864e-137	0.738995	0.902	0.643	1.59912e-132
ICAM1	1.01065e-134	0.783398	0.946	0.785	2.28064e-130
EGR1	1.70518e-134	0.849384	0.991	0.913	3.84792e-130
FOXQ1	2.8178e-132	0.318766	0.445	0.126	6.35865e-128
CAV1	5.40273e-127	0.632703	0.755	0.4	1.21918e-122
CCND1	3.94526e-126	0.637127	0.936	0.813	8.90288e-122
DUSP5	1.51656e-125	0.347897	0.576	0.223	3.42226e-121
CYP4B1	3.6671e-125	0.571184	0.943	0.729	8.27517e-121
C16orf89	5.52273e-125	0.599222	0.977	0.875	1.24626e-120
CYR61	1.54449e-124	0.811738	0.936	0.768	3.4853e-120
H3F3A	7.34175e-124	0.38793	0.993	0.986	1.65674e-119
PLK2	6.28438e-123	0.462194	0.693	0.335	1.41813e-118
ANXA2	1.35443e-122	0.332124	0.989	0.942	3.05641e-118
FBXO32	7.25719e-122	0.254372	0.422	0.122	1.63766e-117
JUP	5.45503e-121	0.407869	0.903	0.7	1.23098e-116
PDLIM2	1.41083e-119	0.320842	0.696	0.345	3.18368e-115
LCN2	4.42355e-119	0.95799	0.939	0.806	9.98218e-115
SPARCL1	3.25115e-117	0.334036	0.251	0.044	7.33654e-113
SLC15A2	6.30959e-117	0.367671	0.682	0.351	1.42382e-112
CTSE	6.34433e-117	0.535363	0.662	0.329	1.43166e-112
JUN	1.00554e-116	0.662264	0.999	0.992	2.26909e-112
VAMP5	1.60133e-116	0.29736	0.479	0.161	3.61356e-112
ANXA3	4.69481e-114	0.339093	0.765	0.435	1.05943e-109
TRIM2	1.52683e-112	0.511151	0.827	0.563	3.44544e-108
CCNL1	4.72371e-110	0.54944	0.987	0.949	1.06595e-105
TRIM22	1.89532e-109	0.339852	0.702	0.383	4.27697e-105
HES1	1.72148e-108	0.691754	0.934	0.783	3.88469e-104
EGR2	3.61126e-108	0.286442	0.437	0.138	8.14916e-104
PTMA	4.68355e-108	0.410389	0.996	0.992	1.05689e-103
SEPT9	1.2649e-106	0.343735	0.789	0.513	2.85436e-102
JUNB	3.85474e-106	0.463391	0.991	0.97	8.6986e-102
VPS37B	4.18003e-106	0.467964	0.872	0.674	9.43266e-102
CAV2	5.46265e-106	0.403759	0.723	0.416	1.2327e-101
H3F3B	2.9846e-104	0.457877	0.999	0.996	6.73504e-100
ACADSB	5.74863e-104	0.387467	0.777	0.534	1.29724e-99
NABP1	6.49305e-104	0.50364	0.591	0.278	1.46522e-99
ZNF608	1.82662e-103	0.288409	0.646	0.324	4.12195e-99
MCL1	4.38035e-103	0.491579	0.98	0.928	9.8847e-99
WEE1	2.95034e-102	0.455073	0.675	0.353	6.65774e-98
WWTR1	1.45251e-101	0.511632	0.876	0.748	3.27773e-97
KIAA1217	7.73107e-97	0.310524	0.719	0.421	1.74459e-92
MLLT3	1.23277e-95	0.313566	0.685	0.393	2.78187e-91
IER2	3.76486e-95	0.644597	0.99	0.954	8.49578e-91
PTGS2	7.1171e-95	0.859456	0.488	0.2	1.60605e-90
IRF1	2.29939e-94	0.437337	0.892	0.676	5.1888e-90
AHR	2.8412e-94	0.527119	0.91	0.786	6.41145e-90
TENT5C	3.85411e-93	0.411925	0.78	0.536	8.69719e-89
EID1	6.03631e-92	0.406128	0.961	0.926	1.36215e-87
TMEM159	9.5876e-92	0.304019	0.692	0.426	2.16354e-87
SNHG19	7.47317e-91	0.35415	0.803	0.599	1.6864e-86
CXCL17	8.7314e-91	0.514003	0.986	0.909	1.97033e-86
TNFSF10	2.23246e-90	0.356269	0.867	0.661	5.03776e-86
PAG1	3.77972e-90	0.254468	0.478	0.19	8.52932e-86
APP	7.38172e-90	0.313289	0.91	0.778	1.66576e-85
ERBB2	7.49313e-90	0.357346	0.77	0.555	1.6909e-85
JUND	1.33332e-89	0.402553	0.997	0.995	3.00877e-85
ACTB	2.97456e-89	0.373061	0.999	0.995	6.71239e-85
PHACTR2	7.40556e-88	0.428685	0.904	0.77	1.67114e-83
CRYM	4.1414e-87	0.365011	0.599	0.328	9.34549e-83
HMGB3	7.41082e-86	0.513379	0.67	0.414	1.67233e-81
ZFP36	1.34365e-85	0.511286	0.986	0.955	3.03209e-81
GGT5	3.43598e-85	0.388684	0.658	0.388	7.75363e-81
ANXA11	4.54262e-85	0.394992	0.954	0.898	1.02509e-80
SDC1	6.62603e-85	0.422269	0.924	0.794	1.49523e-80
TPM4	9.78646e-85	0.47681	0.924	0.849	2.20841e-80
SLC44A2	7.08656e-83	0.278835	0.793	0.571	1.59915e-78
S100A16	1.2058e-82	0.332307	0.823	0.677	2.72101e-78
RNASE1	4.06245e-82	0.872442	0.977	0.926	9.16733e-78
SLC4A7	2.57504e-81	0.263588	0.479	0.213	5.81084e-77
KRT18	1.27415e-80	0.378806	0.981	0.946	2.87525e-76
SERPING1	2.05294e-79	0.325865	0.927	0.798	4.63267e-75
ARHGDIB	4.60744e-79	0.352668	0.723	0.5	1.03971e-74
LMO7	1.30241e-76	0.404765	0.974	0.932	2.93903e-72
HIST1H4C	5.16745e-76	0.510921	0.909	0.808	1.16609e-71
SNX18	1.29893e-75	0.312512	0.581	0.33	2.93117e-71
SYNE2	4.40103e-75	0.378339	0.919	0.824	9.93136e-71
BTG2	5.85241e-75	0.426434	0.96	0.864	1.32065e-70
NFIA	7.58344e-75	0.34459	0.906	0.809	1.71128e-70
MSI2	2.60446e-74	0.312551	0.785	0.573	5.87722e-70
TCF7L2	2.83666e-74	0.296925	0.722	0.486	6.40121e-70
CXCL1	2.52559e-73	0.766847	0.626	0.352	5.69924e-69
ODF2L	2.53153e-73	0.341727	0.822	0.627	5.71266e-69
TRAF4	3.76571e-73	0.323878	0.815	0.651	8.49771e-69
GAN	5.25936e-73	0.335699	0.444	0.194	1.18683e-68
HSP90B1	2.87614e-72	0.372104	0.976	0.933	6.4903e-68
RND1	6.76906e-71	0.656127	0.7	0.453	1.52751e-66
NR4A1	9.29209e-70	0.397283	0.95	0.812	2.09685e-65
PAWR	2.3996e-69	0.353683	0.827	0.675	5.41493e-65
STEAP4	4.10106e-69	0.509959	0.959	0.847	9.25445e-65
FARP1	4.18772e-69	0.326907	0.853	0.712	9.45001e-65
SSR4	7.36689e-69	0.384217	0.96	0.937	1.66241e-64
TRIB1	8.07801e-69	0.399104	0.936	0.786	1.82288e-64
CD55	8.69926e-69	0.541608	0.946	0.912	1.96307e-64
ACTG1	1.54282e-68	0.318467	0.999	0.994	3.48153e-64
RBPJ	3.04551e-68	0.285846	0.904	0.805	6.87249e-64
COLCA1	3.1053e-68	0.266735	0.698	0.454	7.00741e-64
C6orf132	3.29904e-68	0.251052	0.626	0.364	7.44461e-64
CLDN3	7.83839e-68	0.287389	0.913	0.782	1.76881e-63
CPEB4	9.28055e-68	0.342675	0.852	0.697	2.09425e-63
ELMSAN1	5.09387e-67	0.384624	0.696	0.471	1.14948e-62
CXCL8	8.03477e-67	1.20491	0.626	0.381	1.81313e-62
EPHA2	2.61167e-66	0.36944	0.742	0.532	5.89349e-62
PLXNB2	3.14265e-66	0.332728	0.907	0.791	7.09171e-62
MAGI2	2.20706e-65	0.278822	0.524	0.285	4.98046e-61
UBB	2.46959e-64	0.320039	0.99	0.982	5.57288e-60
HSPB1	2.85283e-64	0.501174	0.993	0.94	6.43769e-60
TNFAIP2	1.06826e-63	0.300157	0.277	0.084	2.41064e-59
AMOTL2	1.22676e-63	0.275308	0.708	0.474	2.76831e-59
ZC3H12A	3.06525e-63	0.289784	0.682	0.443	6.91705e-59
NET1	6.86801e-63	0.281393	0.749	0.529	1.54983e-58
LGALS8	7.56184e-62	0.271705	0.739	0.548	1.7064e-57
ZNF431	4.58066e-61	0.250243	0.502	0.262	1.03367e-56
MAGI3	8.47215e-61	0.342146	0.866	0.721	1.91182e-56
MRPS25	2.33693e-60	0.302624	0.805	0.686	5.27353e-56
RHOBTB3	8.01957e-60	0.323762	0.596	0.343	1.8097e-55
FOXA1	9.25533e-60	0.271649	0.74	0.557	2.08856e-55
MT-ND6	9.78731e-60	0.33776	0.917	0.813	2.2086e-55
YBX3	1.82457e-59	0.300073	0.987	0.966	4.11731e-55
OSGIN2	1.42029e-58	0.294732	0.598	0.381	3.20502e-54
EMP1	2.33771e-58	0.258765	0.732	0.5	5.27527e-54
SPINT1	4.63622e-58	0.288214	0.886	0.796	1.04621e-53
HSD17B11	8.69262e-58	0.407767	0.738	0.621	1.96158e-53
GOLM1	8.25613e-57	0.268071	0.628	0.425	1.86308e-52
FEZ2	1.61882e-55	0.27092	0.74	0.578	3.65302e-51
ANKRD13A	5.70505e-54	0.28455	0.73	0.583	1.2874e-49
SMARCC1	8.99085e-54	0.28057	0.75	0.589	2.02888e-49
RPS8	1.2977e-53	0.257871	0.997	0.996	2.92839e-49
HSP90AA1	2.1838e-53	0.458461	0.997	0.995	4.92796e-49
EZR	3.5824e-53	0.311104	0.977	0.947	8.08404e-49
ERBB3	6.15752e-52	0.306341	0.873	0.793	1.38951e-47
HSPA5	1.9946e-51	0.439554	0.98	0.951	4.50102e-47
GLUD1	9.00753e-51	0.289947	0.757	0.598	2.03264e-46
DAPK1	1.17618e-50	0.340151	0.712	0.595	2.65417e-46
TMC5	2.1132e-50	0.304437	0.924	0.852	4.76864e-46
C19orf33	2.55264e-50	0.305195	0.88	0.772	5.76029e-46
S100A13	4.01853e-50	0.367692	0.857	0.789	9.06823e-46
SLC25A37	7.01601e-50	0.286524	0.709	0.525	1.58323e-45
NFKBIZ	8.62929e-50	0.434163	0.971	0.916	1.94729e-45
TES	3.77979e-49	0.266825	0.799	0.683	8.52947e-45
SUSD2	4.9801e-49	0.405862	0.923	0.809	1.12381e-44
RPS19	5.61366e-49	0.276135	0.997	0.995	1.26678e-44
FKBP2	9.15715e-48	0.25626	0.946	0.901	2.0664e-43
YWHAZ	1.21359e-47	0.265261	0.933	0.9	2.73859e-43
RPL13A	1.56039e-47	0.260827	0.997	0.995	3.52119e-43
ANKRD36C	2.22925e-47	0.429232	0.439	0.231	5.03053e-43
GADD45B	5.4176e-47	0.314929	0.969	0.911	1.22254e-42
LGALS3BP	2.78867e-46	0.269818	0.967	0.937	6.29291e-42
HMGN3	1.66813e-45	0.254021	0.964	0.943	3.7643e-41
MYC	4.37289e-45	0.290442	0.756	0.572	9.86786e-41
CTGF	3.22238e-44	0.385314	0.69	0.474	7.27163e-40
ITPKC	1.31178e-43	0.355481	0.696	0.554	2.96017e-39
TSC22D1	1.43435e-43	0.29641	0.987	0.966	3.23676e-39
CXCL2	3.9073e-42	0.505999	0.954	0.877	8.8172e-38
ENC1	7.46469e-42	0.259472	0.544	0.358	1.68448e-37
DNAJB1	1.02035e-41	0.427086	0.969	0.933	2.30253e-37
DHRS3	3.07116e-41	0.274047	0.812	0.723	6.93038e-37
SEL1L3	4.56997e-41	0.275756	0.81	0.707	1.03126e-36
SAV1	1.36493e-40	0.324703	0.809	0.723	3.0801e-36
FOS	6.99105e-40	0.381063	0.99	0.987	1.5776e-35
MMP7	1.05953e-38	0.733959	0.482	0.316	2.39094e-34
ARL5B	1.41603e-38	0.281191	0.75	0.606	3.19541e-34
PELI1	1.49806e-38	0.274214	0.598	0.418	3.38052e-34
AC005261.1	1.31765e-37	0.262193	0.646	0.502	2.97342e-33
NTM	9.09029e-37	0.277132	0.117	0.028	2.05132e-32
AGR2	5.08984e-35	0.282855	0.95	0.87	1.14857e-30
CBR1	7.19015e-35	0.312034	0.777	0.705	1.62253e-30
MIDN	1.11287e-34	0.254463	0.887	0.806	2.51131e-30
C1orf116	3.4924e-34	0.25192	0.867	0.754	7.88095e-30
EFNA1	4.31821e-34	0.271854	0.893	0.832	9.74448e-30
PON3	6.89095e-34	0.269226	0.618	0.5	1.55501e-29
LDLR	1.02461e-32	0.328083	0.98	0.924	2.31214e-28
LTF	1.1685e-32	0.544729	0.478	0.299	2.63684e-28
FAM133B	1.0651e-31	0.26152	0.9	0.845	2.40351e-27
MACC1	4.37067e-31	0.312742	0.591	0.459	9.86286e-27
LMNA	1.80436e-30	0.279279	0.974	0.956	4.07173e-26
VEGFA	3.46761e-28	0.255602	0.796	0.729	7.82502e-24
SERPINF1	6.09195e-28	0.291461	0.391	0.229	1.37471e-23
CXCL3	1.20688e-24	0.316734	0.505	0.346	2.72344e-20
MUC21	2.94894e-24	0.392023	0.315	0.191	6.65458e-20
ATP1B1	3.43118e-24	0.292411	0.977	0.956	7.74281e-20
DDIT4	6.3771e-24	0.269729	0.546	0.413	1.43906e-19
SOCS2	3.96909e-23	0.401781	0.648	0.512	8.95664e-19
RASD1	7.81125e-23	0.283285	0.743	0.615	1.76269e-18
HSPA1A	4.39842e-19	0.263122	0.969	0.953	9.92548e-15
NAMPT	3.81914e-18	0.258342	0.946	0.919	8.61827e-14
ERRFI1	1.66678e-16	0.251207	0.864	0.832	3.76126e-12
CCL20	8.82213e-13	0.560868	0.233	0.144	1.9908e-08
HSPD1	9.96947e-11	0.253576	0.939	0.929	2.24971e-06
HSPA6	3.38266e-08	0.286163	0.369	0.278	0.000763331
PEG10	8.8925e-07	0.32377	0.716	0.677	0.0200668

## Sheet: Goblet
	p_val	avg_logFC	pct.1	pct.2	p_val_adj
MUC5B	0	2.99782	0.935	0.107	0
CXCL6	0	1.84494	0.8	0.045	0
TSPAN8	0	1.55375	0.995	0.085	0
CYP2F1	0	1.50896	0.92	0.035	0
RARRES1	0	1.47766	0.865	0.076	0
LYPD2	0	1.44025	0.395	0.012	0
VMO1	0	1.31275	0.745	0.043	0
FAM3D	0	1.17657	0.78	0.029	0
ZG16B	0	1.12966	0.82	0.019	0
RHOV	0	1.08979	0.94	0.091	0
GALNT6	0	0.970145	0.84	0.056	0
PSCA	0	0.873503	0.715	0.041	0
MUC16	0	0.762348	0.62	0.039	0
ADAM28	0	0.761095	0.89	0.05	0
CDC42EP5	0	0.754076	0.87	0.084	0
CLCA2	0	0.751835	0.53	0.014	0
AC007681.1	0	0.707649	0.785	0.025	0
IGFBP3	0	0.645561	0.585	0.021	0
RIMS1	0	0.576829	0.735	0.02	0
CLDN10	0	0.571158	0.615	0.018	0
ATP12A	0	0.561971	0.645	0.019	0
ALDH1A3	0	0.555378	0.75	0.037	0
BMPR1B	0	0.545153	0.845	0.07	0
UBD	0	0.49489	0.61	0.025	0
ERN2	0	0.429266	0.76	0.041	0
WNK2	0	0.410102	0.765	0.035	0
SAA4	0	0.408276	0.665	0.044	0
LRRC26	0	0.381772	0.69	0.044	0
PPP1R1A	0	0.364707	0.58	0.016	0
PTPRZ1	0	0.358713	0.65	0.025	0
CYP2A13	0	0.33517	0.555	0.009	0
PTN	0	0.332973	0.49	0.015	0
FUT2	0	0.31557	0.665	0.037	0
CLDN22	0	0.315213	0.535	0.004	0
UGT2A1	0	0.308269	0.325	0.004	0
CHL1	0	0.306182	0.5	0.018	0
SMIM31	0	0.304662	0.66	0.032	0
GABRP	0	0.28715	0.375	0.006	0
HEY1	0	0.270229	0.49	0.023	0
PLEKHS1	3.268e-306	1.05874	0.925	0.103	7.37456e-302
TFPI2	2.32873e-303	0.361927	0.575	0.034	5.25502e-299
CRISP3	1.2152e-302	0.45469	0.19	0.002	2.74222e-298
ANPEP	3.48655e-291	0.340454	0.63	0.042	7.86775e-287
MSMB	6.31016e-288	2.75145	0.75	0.072	1.42395e-283
STXBP6	1.92453e-275	0.297402	0.6	0.041	4.3429e-271
PRR15	3.56198e-272	0.417578	0.65	0.049	8.03797e-268
SERPINB3	1.6283e-264	2.56127	0.575	0.042	3.67443e-260
MUC5AC	5.95634e-261	2.00534	0.545	0.038	1.34411e-256
AC025154.2	2.33138e-259	0.36524	0.675	0.058	5.261e-255
CX3CL1	1.64202e-258	0.630545	0.84	0.093	3.70539e-254
CCNO	2.78167e-256	0.789126	0.82	0.093	6.27712e-252
SYNGR1	1.00229e-254	0.355611	0.645	0.053	2.26176e-250
CSTA	4.55149e-254	0.300234	0.54	0.035	1.02709e-249
ADRA2A	6.12634e-254	0.286584	0.515	0.032	1.38247e-249
AQP5	1.3685e-249	1.39989	0.865	0.116	3.08817e-245
PROM1	1.30561e-245	0.541782	0.79	0.083	2.94623e-241
KLK11	2.46854e-242	1.36663	0.995	0.157	5.57051e-238
TMPRSS4	1.94417e-241	0.374258	0.65	0.057	4.38722e-237
MT3	6.22673e-233	0.260586	0.4	0.02	1.40512e-228
MARCKSL1	6.80928e-232	0.407235	0.785	0.087	1.53658e-227
CHST9	4.96692e-229	0.89892	0.865	0.108	1.12083e-224
CP	1.46129e-227	1.90937	0.995	0.196	3.29756e-223
HCAR2	2.47993e-223	0.479732	0.74	0.082	5.59621e-219
TSHZ2	1.31339e-221	0.363165	0.515	0.037	2.96379e-217
KLK10	1.18724e-218	0.644192	0.82	0.103	2.67912e-214
TMEM45A	3.12019e-218	1.11324	0.905	0.155	7.04102e-214
FMO2	1.90884e-213	0.970732	0.925	0.139	4.30748e-209
PRSS23	5.59313e-212	1.69082	0.755	0.104	1.26215e-207
PART1	1.03842e-211	0.256578	0.49	0.035	2.34331e-207
GPX8	1.37167e-208	0.272613	0.535	0.043	3.0953e-204
HS3ST1	9.05846e-208	0.422206	0.7	0.077	2.04413e-203
CAPN13	2.26499e-207	0.405801	0.685	0.077	5.11119e-203
KLK12	1.39937e-206	0.373596	0.445	0.03	3.15782e-202
STEAP1	1.97581e-206	0.258653	0.605	0.058	4.4586e-202
UPK1B	3.24173e-205	0.28606	0.16	0.002	7.3153e-201
DUSP4	1.303e-203	0.418866	0.695	0.078	2.94035e-199
NPDC1	6.53931e-203	0.379739	0.8	0.11	1.47566e-198
CYP2J2	3.5838e-202	0.516029	0.77	0.107	8.0872e-198
MDK	5.5592e-201	1.55637	0.985	0.225	1.25449e-196
SERPINF1	1.33727e-197	1.46297	0.99	0.226	3.01769e-193
PDE8B	6.68022e-197	0.282974	0.535	0.047	1.50746e-192
TNFAIP2	6.78212e-194	0.751715	0.695	0.085	1.53045e-189
TMEM150C	3.16923e-192	0.293251	0.695	0.082	7.15168e-188
GSTA1	8.55484e-192	0.990616	0.925	0.155	1.93048e-187
FCGBP	1.49645e-190	0.993931	0.64	0.077	3.37689e-186
SULT2B1	2.59932e-189	0.3773	0.675	0.078	5.86563e-185
GSTA2	2.85896e-188	0.510831	0.565	0.055	6.45152e-184
HSD17B2	3.38083e-186	0.279669	0.465	0.038	7.62919e-182
DHRS9	1.07012e-181	0.294982	0.4	0.027	2.41483e-177
NTS	1.37319e-181	0.912298	0.39	0.026	3.09875e-177
MUCL1	2.9353e-181	0.261146	0.255	0.01	6.6238e-177
ZNF217	5.84358e-180	0.33578	0.705	0.088	1.31866e-175
GLIPR2	9.03712e-180	0.285257	0.7	0.086	2.03932e-175
ECE1	4.52878e-177	0.517634	0.795	0.125	1.02197e-172
KIAA1324	1.21821e-175	0.844263	0.965	0.206	2.74902e-171
LGALS9	5.26962e-175	0.266733	0.645	0.076	1.18914e-170
SOX2	4.80251e-173	0.65366	0.885	0.148	1.08373e-168
FYB2	1.36842e-169	0.252211	0.585	0.062	3.08797e-165
TFF3	5.20696e-167	2.65507	0.93	0.227	1.175e-162
NRARP	1.29128e-163	0.277715	0.535	0.056	2.9139e-159
PLPP2	2.47189e-161	0.631206	0.97	0.187	5.57806e-157
BPIFB1	3.01027e-158	4.57773	0.985	0.379	6.79297e-154
LMCD1	1.66451e-156	0.530082	0.71	0.111	3.75613e-152
BCAS1	3.82491e-156	0.301384	0.49	0.048	8.63129e-152
SAA2	2.42423e-155	2.15216	0.91	0.239	5.47052e-151
HES4	4.63821e-154	1.02316	0.985	0.287	1.04666e-149
ST8SIA4	1.26626e-153	0.320241	0.67	0.093	2.85744e-149
BPIFA1	3.32749e-153	2.84774	0.765	0.151	7.50882e-149
TOX3	9.77887e-149	0.546277	0.835	0.178	2.2067e-144
LTF	1.9969e-146	2.8238	0.945	0.299	4.50621e-142
PI3	2.05193e-146	1.96398	0.84	0.201	4.63039e-142
TCF4	1.94281e-143	0.539537	0.84	0.167	4.38414e-139
SIX1	9.87624e-143	0.317671	0.785	0.126	2.22867e-138
RND3	6.99329e-138	0.796094	0.935	0.232	1.5781e-133
SERPINB4	1.87312e-137	0.363532	0.18	0.006	4.22688e-133
LYZ	1.00449e-136	0.286266	0.52	0.065	2.26672e-132
SCNN1G	2.47247e-136	0.414062	0.65	0.102	5.57938e-132
PLAC8	5.38005e-136	0.766946	0.765	0.136	1.21406e-131
CXCL1	2.02857e-133	1.7838	0.975	0.359	4.57766e-129
LYPD6B	1.8758e-127	0.265381	0.64	0.104	4.23294e-123
BEND5	2.96277e-126	0.281953	0.575	0.088	6.68579e-122
NDRG2	3.97066e-125	0.511825	0.885	0.25	8.9602e-121
WFDC2	3.16465e-124	2.44432	1	0.941	7.14136e-120
TSPAN1	6.29441e-122	1.21988	0.97	0.344	1.4204e-117
CD82	6.9e-122	0.818451	0.995	0.474	1.55705e-117
SCGB3A1	1.80554e-121	3.67077	1	0.883	4.07439e-117
SAA1	1.67016e-120	2.60802	0.965	0.417	3.76888e-116
LCN2	3.28446e-119	3.27622	1	0.811	7.4117e-115
ST6GALNAC1	1.88004e-118	0.682802	0.91	0.267	4.24251e-114
MARCKS	2.19405e-117	0.528887	0.86	0.188	4.95109e-113
SCGB1A1	8.03007e-117	3.14011	1	0.985	1.81206e-112
TIMP1	1.57041e-114	0.555488	0.925	0.289	3.54378e-110
CEACAM6	1.48716e-112	1.03068	0.96	0.364	3.35592e-108
FAM129A	1.86468e-112	0.588106	0.93	0.27	4.20783e-108
GRAMD2B	8.89121e-112	0.793708	0.89	0.316	2.00639e-107
ADH1C	1.46153e-109	0.661478	0.64	0.13	3.2981e-105
DUSP2	3.98979e-108	0.435269	0.49	0.071	9.00335e-104
TGM2	1.53888e-107	1.06187	0.97	0.365	3.47264e-103
CFB	2.19808e-107	1.12852	0.93	0.396	4.96019e-103
SPDEF	2.5239e-107	0.33661	0.655	0.133	5.69543e-103
SLC9A3R1	1.48562e-104	0.656977	0.89	0.327	3.35244e-100
SRGAP3	8.86018e-104	0.282	0.725	0.147	1.99939e-99
GGT6	1.08196e-102	0.273893	0.68	0.141	2.44155e-98
CTSC	1.26513e-102	1.50564	0.985	0.769	2.8549e-98
KRT19	3.07951e-102	1.60715	1	0.946	6.94922e-98
SCNN1B	2.39512e-101	0.636083	0.89	0.306	5.40484e-97
LY6E	1.03503e-100	1.05516	0.99	0.647	2.33564e-96
AKR1C1	5.08064e-100	1.224	0.95	0.485	1.1465e-95
DUSP5	6.31584e-99	0.84841	0.78	0.236	1.42523e-94
PAQR4	1.82191e-98	0.298082	0.535	0.092	4.11133e-94
RNF39	1.00466e-93	0.446379	0.66	0.145	2.26711e-89
CRACR2B	5.51429e-93	0.495104	0.91	0.351	1.24435e-88
PODXL	9.23743e-92	0.276797	0.62	0.131	2.08452e-87
TRIM16	2.81015e-90	0.333272	0.685	0.167	6.34139e-86
AGR2	1.61826e-89	1.45777	1	0.873	3.65178e-85
NUCB2	4.3836e-89	1.21077	0.99	0.727	9.89202e-85
AKR1C2	9.27301e-89	0.398883	0.44	0.067	2.09255e-84
MUC4	5.6738e-88	0.596857	0.83	0.258	1.28035e-83
XBP1	1.264e-87	0.849427	1	0.944	2.85234e-83
SORD	5.12249e-87	0.366376	0.76	0.222	1.15594e-82
KRT4	1.63691e-84	0.352856	0.38	0.053	3.69386e-80
CYBA	2.3595e-84	0.870644	0.94	0.437	5.32444e-80
CFH	3.10117e-84	0.530879	0.92	0.356	6.99811e-80
KRT7	3.89404e-84	1.01943	1	0.703	8.7873e-80
SLPI	5.85059e-84	1.77611	1	0.991	1.32024e-79
CLU	7.98989e-83	1.14127	1	0.595	1.803e-78
TACSTD2	1.20939e-82	1.01023	1	0.84	2.72911e-78
SLC9A3R2	1.38097e-81	0.639945	0.98	0.747	3.1163e-77
ALDH1A1	3.56152e-81	1.0198	0.98	0.775	8.03693e-77
CXCL8	6.70698e-81	1.67022	0.885	0.387	1.5135e-76
TNFRSF21	3.90641e-77	0.28782	0.7	0.188	8.81519e-73
IGFBP5	5.48302e-76	0.333537	0.53	0.102	1.2373e-71
TNFSF10	7.86365e-76	0.667024	0.985	0.668	1.77451e-71
DTX2	2.273e-73	0.305263	0.73	0.229	5.12926e-69
RASSF9	7.87484e-72	0.501737	0.88	0.4	1.77704e-67
ABCA13	3.22597e-71	0.290363	0.51	0.108	7.27973e-67
PLK2	8.70698e-71	0.602167	0.84	0.349	1.96482e-66
RHOBTB3	4.12372e-70	0.436547	0.885	0.35	9.3056e-66
IFI16	2.68036e-69	0.262695	0.78	0.247	6.04851e-65
SLC15A2	4.1748e-69	0.470316	0.84	0.364	9.42085e-65
GOLM1	3.37144e-67	0.54132	0.87	0.43	7.608e-63
CXCL17	1.52546e-66	1.04101	1	0.913	3.44235e-62
BACE2	9.95377e-66	0.543601	0.885	0.475	2.24617e-61
CTSB	3.6777e-63	0.619451	0.98	0.837	8.29909e-59
UAP1	1.95771e-62	0.439425	0.895	0.483	4.41778e-58
PIGR	8.14186e-62	0.861649	1	0.961	1.83729e-57
TUBB2A	2.65002e-61	0.272776	0.585	0.157	5.98004e-57
S100A2	2.69403e-61	0.450113	0.515	0.128	6.07934e-57
IQGAP2	3.21974e-61	0.27777	0.715	0.232	7.26566e-57
S100P	5.19346e-60	1.49781	0.76	0.347	1.17196e-55
CD55	1.24881e-59	0.744486	0.98	0.912	2.81806e-55
KLF4	2.78321e-57	0.40369	0.785	0.311	6.28058e-53
DSP	4.66008e-57	0.403019	0.87	0.371	1.05159e-52
ST6GAL1	6.03908e-57	0.409875	0.765	0.321	1.36278e-52
ANKRD36C	7.85757e-57	0.659886	0.67	0.237	1.77314e-52
GNE	1.32606e-56	0.269323	0.61	0.189	2.99239e-52
NCOA7	3.71576e-56	0.92043	0.985	0.933	8.38499e-52
LBH	8.90538e-56	0.369404	0.55	0.146	2.00959e-51
GSN	1.56194e-55	0.662244	0.92	0.547	3.52467e-51
EPS8L1	2.07432e-55	0.311589	0.72	0.276	4.6809e-51
MAFF	6.76874e-54	0.609116	0.95	0.641	1.52743e-49
LGALS3	1.33178e-52	0.560417	1	0.963	3.0053e-48
HES1	1.53506e-51	1.10013	0.935	0.79	3.46402e-47
ANXA2	3.0861e-51	0.547089	1	0.944	6.96409e-47
MYADM	7.05062e-51	0.406742	0.8	0.38	1.59104e-46
KRT17	8.59699e-51	0.485457	0.605	0.202	1.94e-46
CAMK1D	9.11445e-51	0.255858	0.755	0.259	2.05677e-46
PGM2L1	1.26843e-49	0.352669	0.7	0.265	2.86233e-45
TMC5	1.44812e-49	0.541696	0.975	0.855	3.26783e-45
ADGRG1	6.16552e-48	0.251327	0.73	0.29	1.39131e-43
CST3	7.93083e-48	0.332742	1	0.969	1.78967e-43
SOX9	1.92825e-47	0.276236	0.455	0.12	4.35129e-43
SOX4	2.38736e-47	0.674211	0.945	0.595	5.38732e-43
SLC4A4	5.01132e-47	0.488334	0.88	0.557	1.13086e-42
WEE1	8.87746e-47	0.401826	0.785	0.366	2.00329e-42
ATF3	9.94489e-46	0.718126	0.975	0.762	2.24416e-41
KLF2	1.0814e-45	0.376842	0.89	0.455	2.44029e-41
UGCG	2.43233e-45	0.477804	0.91	0.63	5.4888e-41
SPINT1	3.09777e-45	0.416979	0.975	0.798	6.99042e-41
TPM4	3.4343e-45	0.59774	0.985	0.852	7.74985e-41
NR4A1	6.4762e-45	0.538315	0.98	0.817	1.46142e-40
AHNAK	1.31991e-44	0.478773	0.96	0.737	2.97851e-40
RAB11FIP1	1.7811e-44	0.626105	0.995	0.903	4.01924e-40
CLDN4	8.76136e-44	0.587868	0.995	0.952	1.97709e-39
ENTPD5	1.06342e-43	0.260861	0.61	0.226	2.39972e-39
FOXN3	1.75521e-43	0.478784	0.905	0.692	3.9608e-39
ZNF750	1.77743e-43	0.268339	0.74	0.33	4.01094e-39
HNMT	2.58396e-43	0.373184	0.905	0.607	5.83096e-39
DDIT4	2.88531e-43	0.569924	0.79	0.415	6.51098e-39
RUNX1	3.66645e-43	0.420184	0.945	0.67	8.27372e-39
FXYD3	1.2275e-42	0.665312	0.99	0.893	2.76997e-38
SLC44A4	2.46938e-42	0.346882	0.91	0.661	5.5724e-38
PDCD4	1.35295e-41	0.340628	0.905	0.56	3.05308e-37
GLUD1	1.48393e-41	0.426804	0.87	0.604	3.34863e-37
PER2	2.15406e-41	0.33462	0.735	0.329	4.86086e-37
VMP1	2.79811e-41	0.656863	0.985	0.934	6.31422e-37
PERP	8.24957e-41	0.41363	0.99	0.851	1.8616e-36
CRYM	1.01271e-40	0.30148	0.72	0.338	2.28527e-36
LITAF	1.94189e-39	0.370919	0.93	0.718	4.38206e-35
ETV6	6.44867e-39	0.285894	0.8	0.432	1.45521e-34
IER3	8.16988e-38	0.545095	0.905	0.607	1.84361e-33
CYP4X1	9.53734e-38	0.254406	0.695	0.295	2.1522e-33
ELF3	1.16299e-37	0.477936	0.995	0.963	2.6244e-33
S100A6	2.5753e-37	0.558022	1	0.997	5.81143e-33
PDLIM5	6.48767e-37	0.332021	0.785	0.449	1.46401e-32
LYN	7.15692e-37	0.32692	0.895	0.603	1.61503e-32
TMEM205	4.6199e-36	0.353948	0.965	0.811	1.04253e-31
IRS2	6.95921e-35	0.470182	0.83	0.531	1.57042e-30
HMGB3	1.99932e-34	0.345591	0.785	0.424	4.51167e-30
EDN1	2.61202e-34	0.511361	0.565	0.225	5.89429e-30
UCP2	2.69596e-34	0.38549	0.74	0.415	6.0837e-30
ODF2L	4.75503e-34	0.421885	0.875	0.635	1.07302e-29
GADD45A	2.50201e-33	0.274973	0.69	0.329	5.64604e-29
SSR4	2.60247e-33	0.467033	0.995	0.937	5.87274e-29
HSPB1	4.00944e-33	0.522182	0.995	0.942	9.04771e-29
PMAIP1	7.32888e-32	0.352063	0.78	0.406	1.65384e-27
CYP4B1	1.21033e-31	0.336331	0.95	0.739	2.73123e-27
ZC3H12A	1.74902e-31	0.270995	0.825	0.451	3.94685e-27
FOLR1	4.98143e-31	0.479626	0.98	0.898	1.12411e-26
SLC31A1	2.28576e-30	0.382269	0.815	0.565	5.15805e-26
NANS	2.39411e-30	0.277444	0.9	0.68	5.40255e-26
BTG2	3.17719e-30	0.510149	0.965	0.869	7.16966e-26
KRT18	3.92256e-30	0.478783	1	0.947	8.85164e-26
LGALS8	8.40389e-30	0.260701	0.865	0.554	1.89642e-25
S100A16	1.06445e-29	0.347918	0.93	0.682	2.40204e-25
TMEM59	2.46829e-29	0.321884	0.99	0.943	5.56995e-25
CTGF	3.00206e-29	0.663056	0.785	0.482	6.77444e-25
SNHG25	4.43757e-29	0.367473	0.97	0.888	1.00138e-24
C19orf33	6.28005e-29	0.405055	0.94	0.776	1.41716e-24
RDH10	1.05901e-28	0.424605	0.8	0.516	2.38976e-24
TRIM2	2.07389e-28	0.301295	0.855	0.575	4.67994e-24
JUP	8.32682e-28	0.281546	0.91	0.709	1.87903e-23
S100A4	2.52559e-27	0.495136	0.78	0.493	5.69925e-23
LIMK2	1.2501e-26	0.25486	0.695	0.384	2.82097e-22
SAT1	2.38421e-26	0.416851	1	0.996	5.38021e-22
INSR	6.04567e-26	0.300355	0.905	0.664	1.36427e-21
EHD4	6.91111e-26	0.268441	0.86	0.589	1.55956e-21
APP	1.08717e-25	0.258979	0.945	0.783	2.45331e-21
STK17B	1.56011e-25	0.260986	0.84	0.596	3.52055e-21
GAPDH	3.52144e-25	0.438626	0.99	0.961	7.94648e-21
LMO4	5.96462e-24	0.424545	0.89	0.714	1.34598e-19
ZFP36L1	1.1848e-23	0.399813	0.995	0.965	2.67362e-19
KLF3	1.20444e-23	0.277319	0.85	0.629	2.71794e-19
EHF	1.21642e-23	0.343578	0.945	0.807	2.74497e-19
RHOB	5.00551e-23	0.384956	0.985	0.908	1.12954e-18
C9orf16	6.96251e-23	0.268263	0.895	0.76	1.57116e-18
EPHA2	5.6086e-22	0.300935	0.795	0.541	1.26564e-17
CPD	2.10572e-21	0.301097	0.89	0.645	4.75177e-17
ACTG1	2.81397e-21	0.388003	1	0.994	6.35e-17
MT2A	9.85339e-21	0.515309	0.935	0.744	2.22352e-16
GALNT7	1.60376e-20	0.251649	0.795	0.55	3.61905e-16
PLEKHA5	1.33455e-19	0.277667	0.795	0.589	3.01154e-15
TM4SF1	4.37268e-19	0.362037	0.86	0.656	9.86739e-15
EPHX1	8.60591e-19	0.325523	0.97	0.902	1.94201e-14
KLF6	2.15116e-18	0.352783	0.995	0.936	4.85431e-14
SPINT2	2.65906e-18	0.25728	1	0.955	6.00043e-14
CYR61	2.70431e-18	0.289894	0.96	0.775	6.10254e-14
CCND1	1.82321e-17	0.305017	0.92	0.819	4.11424e-13
MAGED2	1.87248e-17	0.284825	0.855	0.726	4.22543e-13
FOSB	1.82902e-16	0.273385	0.985	0.898	4.12736e-12
MT1G	5.12598e-16	0.30566	0.315	0.125	1.15673e-11
FAM133B	3.52594e-15	0.36252	0.92	0.847	7.95664e-11
ANXA1	1.41146e-14	0.508302	0.91	0.869	3.1851e-10
NFE2L2	2.41373e-14	0.294473	0.89	0.813	5.44682e-10
TNFAIP3	3.68655e-14	0.26755	0.73	0.459	8.31908e-10
C3	4.0498e-13	0.375121	0.985	0.929	9.13878e-09
ITPKC	6.80327e-13	0.330063	0.74	0.56	1.53523e-08
MMP7	3.82933e-12	0.451986	0.51	0.324	8.64127e-08
CXCL3	8.34993e-12	0.418151	0.59	0.352	1.88425e-07
KRT8	9.35827e-10	0.437506	0.955	0.948	2.11179e-05
FGFBP1	3.84751e-07	0.356521	0.29	0.167	0.00868229
CCL20	1.29859e-06	0.43951	0.27	0.147	0.0293041

## Sheet: Macrophages
	p_val	avg_logFC	pct.1	pct.2	p_val_adj
C1QC	0	3.09444	0.76	0.015	0
TYROBP	0	2.97319	0.773	0.021	0
MARCO	0	2.88366	0.753	0.017	0
CD52	0	2.87928	0.8	0.025	0
FCER1G	0	2.82874	0.78	0.019	0
ALOX5AP	0	2.53259	0.787	0.017	0
CCL18	0	2.36178	0.633	0.019	0
CD163	0	2.32401	0.74	0.012	0
LAPTM5	0	2.31201	0.8	0.022	0
SRGN	0	2.24099	0.913	0.054	0
VSIG4	0	2.23374	0.747	0.01	0
MS4A7	0	2.05871	0.76	0.007	0
MRC1	0	1.98394	0.733	0.015	0
FCGR3A	0	1.92219	0.753	0.009	0
GPNMB	0	1.87639	0.753	0.027	0
INHBA	0	1.79582	0.727	0.01	0
MSR1	0	1.74326	0.74	0.005	0
SPI1	0	1.71959	0.767	0.011	0
OLR1	0	1.6186	0.733	0.009	0
AIF1	0	1.57428	0.753	0.006	0
SNX10	0	1.55893	0.767	0.014	0
MCEMP1	0	1.55447	0.733	0.023	0
C1orf162	0	1.53994	0.753	0.017	0
RBP4	0	1.52074	0.64	0.005	0
CD53	0	1.50417	0.813	0.007	0
AC026369.3	0	1.42709	0.767	0.005	0
IL1B	0	1.42	0.667	0.007	0
ALOX5	0	1.37292	0.787	0.011	0
LCP1	0	1.36126	0.767	0.025	0
CD37	0	1.34868	0.78	0.011	0
MS4A4A	0	1.28779	0.74	0.004	0
ITGB2	0	1.28709	0.72	0.01	0
COTL1	0	1.27906	0.82	0.03	0
MMP19	0	1.26372	0.7	0.011	0
PTPRC	0	1.24498	0.767	0.004	0
EVI2B	0	1.19601	0.847	0.003	0
C5AR1	0	1.17397	0.72	0.045	0
GMFG	0	1.16716	0.853	0.021	0
GLDN	0	1.16079	0.72	0.005	0
SLC7A7	0	1.13098	0.78	0.035	0
SPN	0	1.11928	0.72	0.004	0
PCOLCE2	0	1.09459	0.733	0.007	0
RETN	0	1.06655	0.66	0.003	0
SLCO2B1	0	1.05903	0.74	0.01	0
NCF2	0	1.05273	0.747	0.023	0
CCL3	0	1.04398	0.313	0.003	0
IGSF6	0	0.996003	0.713	0.005	0
LAIR1	0	0.995217	0.733	0.005	0
PPARG	0	0.983112	0.713	0.015	0
DOK2	0	0.952555	0.74	0.003	0
FHL1	0	0.949044	0.753	0.038	0
CPE	0	0.915321	0.68	0.028	0
ZEB2	0	0.908836	0.733	0.014	0
MME	0	0.907768	0.747	0.038	0
GYPC	0	0.904369	0.853	0.037	0
CSTA	0	0.892375	0.733	0.035	0
PILRA	0	0.887847	0.72	0.015	0
TBXAS1	0	0.887172	0.747	0.007	0
IL7R	0	0.882579	0.707	0.014	0
PLXDC2	0	0.873184	0.74	0.042	0
CXCR4	0	0.867114	0.507	0.008	0
SLA	0	0.848104	0.713	0.003	0
NCKAP1L	0	0.842062	0.747	0.001	0
LST1	0	0.840249	0.693	0.002	0
CPVL	0	0.83782	0.7	0.011	0
HCLS1	0	0.837158	0.773	0.01	0
BST2	0	0.828982	0.867	0.062	0
OASL	0	0.811596	0.7	0.013	0
AOC3	0	0.811125	0.667	0.011	0
C3AR1	0	0.801847	0.7	0.002	0
CYBB	0	0.801254	0.673	0.005	0
THEMIS2	0	0.797585	0.8	0.003	0
FGR	0	0.78803	0.7	0.005	0
MNDA	0	0.785442	0.693	0.001	0
SMIM25	0	0.761382	0.693	0.004	0
FERMT3	0	0.733933	0.753	0.022	0
OSCAR	0	0.730686	0.687	0.002	0
FPR1	0	0.719738	0.687	0.001	0
RGS1	0	0.713321	0.4	0.006	0
ADAMTSL4	0	0.7088	0.7	0.029	0
FPR2	0	0.70786	0.6	0.002	0
MIR3945HG	0	0.70056	0.627	0.015	0
BCL2A1	0	0.672139	0.68	0.004	0
PTGER4	0	0.667168	0.693	0.032	0
LY96	0	0.657899	0.82	0.028	0
JAML	0	0.652621	0.66	0.033	0
S100A8	0	0.649083	0.5	0.002	0
RAC2	0	0.647449	0.793	0.021	0
TRPV2	0	0.6369	0.7	0.006	0
SELPLG	0	0.635928	0.707	0.006	0
IL1A	0	0.633061	0.513	0.002	0
IRF8	0	0.625807	0.7	0.016	0
SIRPA	0	0.620025	0.7	0.015	0
NCF4	0	0.616191	0.74	0.024	0
FCGR1A	0	0.606824	0.673	0.003	0
MS4A6A	0	0.604999	0.613	0.001	0
KCNAB2	0	0.601157	0.693	0.026	0
SAMSN1	0	0.600752	0.633	0.001	0
HCK	0	0.584851	0.68	0.002	0
PTAFR	0	0.547644	0.667	0.009	0
SECTM1	0	0.546077	0.667	0.028	0
CD69	0	0.537953	0.327	0.001	0
PLEK	0	0.536548	0.707	0.005	0
HAVCR2	0	0.530927	0.647	0.004	0
GLIPR1	0	0.524024	0.733	0.028	0
TLR4	0	0.514926	0.647	0.016	0
CYTIP	0	0.511801	0.66	0.003	0
CLEC2B	0	0.51038	0.72	0.031	0
FYB1	0	0.509408	0.633	0.001	0
DOCK2	0	0.500316	0.687	0.012	0
IL3RA	0	0.485916	0.573	0.011	0
LCP2	0	0.479568	0.633	0.004	0
ITIH5	0	0.479244	0.54	0.008	0
CLEC4E	0	0.476665	0.627	0.001	0
FFAR4	0	0.476588	0.633	0.001	0
ARHGAP30	0	0.475161	0.68	0.034	0
FMNL1	0	0.473244	0.713	0.027	0
CD300LF	0	0.471666	0.647	0.008	0
LSP1	0	0.469563	0.587	0.02	0
RGS10	0	0.459895	0.707	0.037	0
SPOCD1	0	0.449456	0.52	0.004	0
CCR1	0	0.43711	0.6	0.003	0
UBASH3B	0	0.435801	0.633	0.012	0
CAMP	0	0.434828	0.313	0.004	0
PARVG	0	0.429552	0.667	0.002	0
IKZF1	0	0.425342	0.667	0.003	0
CD33	0	0.421984	0.653	0.001	0
NCF1	0	0.416627	0.593	0.024	0
AGRP	0	0.408652	0.467	0.001	0
TFEC	0	0.404977	0.627	0.001	0
GPR137B	0	0.403933	0.693	0.021	0
LAT2	0	0.403909	0.647	0.003	0
IL2RG	0	0.402923	0.64	0.002	0
MARCH1	0	0.390203	0.607	0.003	0
PARAL1	0	0.384279	0.593	0.001	0
APOBR	0	0.384164	0.613	0.03	0
EVI2A	0	0.381877	0.573	0.002	0
ACVRL1	0	0.374545	0.653	0.027	0
SIGLEC1	0	0.37358	0.567	0.001	0
FPR3	0	0.36676	0.513	0	0
KLHL6	0	0.364002	0.653	0.025	0
TBC1D10C	0	0.358982	0.567	0.002	0
IL10RA	0	0.353077	0.633	0.006	0
BTK	0	0.34778	0.66	0.003	0
PIK3AP1	0	0.346525	0.633	0.005	0
CSF2RA	0	0.346034	0.6	0.001	0
SLC8A1	0	0.345863	0.6	0.002	0
CLEC12A	0	0.345803	0.58	0.002	0
WAS	0	0.336666	0.64	0.003	0
FGD2	0	0.33645	0.58	0.004	0
SLC16A6	0	0.333454	0.38	0.004	0
SIRPB1	0	0.327895	0.567	0.001	0
TNNI2	0	0.32376	0.52	0.019	0
TREM2	0	0.321756	0.42	0.002	0
BATF3	0	0.319243	0.56	0.009	0
PPP1R18	0	0.317456	0.593	0.02	0
ITGA5	0	0.317355	0.573	0.021	0
CD86	0	0.316263	0.607	0.002	0
BST1	0	0.314267	0.587	0.022	0
ADTRP	0	0.310709	0.587	0.003	0
RNASE6	0	0.310092	0.447	0.008	0
AQP9	0	0.301136	0.433	0	0
BIN2	0	0.286509	0.58	0.002	0
TM6SF1	0	0.282695	0.533	0.009	0
DOCK10	0	0.279995	0.553	0.005	0
HPGDS	0	0.279551	0.447	0.001	0
CEACAM21	0	0.278469	0.573	0.003	0
ITGAL	0	0.274615	0.553	0.013	0
HK3	0	0.258363	0.52	0.001	0
STAC	0	0.254288	0.533	0	0
SLC47A1	0	0.252176	0.513	0.003	0
ANPEP	1.53497e-305	0.983248	0.707	0.044	3.46381e-301
CTSW	2.66441e-303	0.297771	0.48	0.017	6.01251e-299
DEFB1	1.0566e-296	0.436704	0.473	0.018	2.38433e-292
SLFN11	2.65254e-295	0.394136	0.673	0.038	5.98572e-291
C1QA	2.87687e-295	3.88001	0.767	0.057	6.49194e-291
KYNU	7.22555e-294	0.364832	0.607	0.031	1.63052e-289
OAS1	2.47364e-287	0.476505	0.687	0.042	5.58201e-283
AMIGO2	2.72976e-284	0.639147	0.727	0.049	6.15998e-280
PHLDA1	1.25112e-279	0.737323	0.68	0.042	2.82327e-275
C1QB	4.82945e-275	4.08432	0.773	0.063	1.08981e-270
BHLHE41	3.53326e-270	1.02587	0.833	0.073	7.97315e-266
ABCG1	2.24555e-269	1.13691	0.74	0.058	5.06731e-265
CLEC7A	1.82418e-262	0.607986	0.707	0.052	4.11645e-258
WIPF1	2.17477e-262	0.416481	0.68	0.046	4.90758e-258
FCGR2A	4.11329e-261	1.12994	0.747	0.061	9.28206e-257
LYZ	3.30455e-258	3.34907	0.753	0.064	7.45704e-254
GPD1	9.0664e-257	0.514821	0.587	0.035	2.04592e-252
GPSM3	3.77742e-252	0.695435	0.773	0.068	8.52412e-248
TNFSF13B	2.77735e-240	0.335399	0.593	0.038	6.26736e-236
CCL4	1.03236e-239	1.57414	0.167	0.001	2.32962e-235
PARVB	1.97961e-239	0.25528	0.533	0.029	4.4672e-235
TGFB1	9.00507e-238	0.818528	0.8	0.078	2.03209e-233
TUBB6	4.63872e-233	0.448039	0.667	0.048	1.04677e-228
AKR1B1	1.9474e-232	1.21987	0.813	0.084	4.39451e-228
PLEKHO2	1.26991e-215	0.334492	0.587	0.041	2.86568e-211
AKR1C2	2.70758e-215	1.68145	0.7	0.065	6.10993e-211
ACKR3	1.24927e-213	0.645042	0.647	0.051	2.81909e-209
FRMD4A	2.45371e-208	0.487109	0.667	0.057	5.53704e-204
MYO1F	9.21375e-206	0.366732	0.613	0.05	2.07917e-201
LGALS9	2.85703e-204	0.938087	0.733	0.077	6.44717e-200
SLC11A1	4.4366e-201	1.70582	0.747	0.084	1.00116e-196
HPGD	1.18719e-196	0.661534	0.713	0.073	2.67902e-192
ADCY3	1.2648e-195	0.333392	0.573	0.043	2.85415e-191
APOE	1.37051e-195	2.9885	0.767	0.093	3.09269e-191
ICAM2	1.21783e-194	0.291378	0.667	0.059	2.74816e-190
VMO1	1.17936e-193	0.413347	0.607	0.048	2.66134e-189
GLIPR2	2.75341e-192	0.970028	0.753	0.088	6.21335e-188
EPSTI1	4.11389e-188	0.283166	0.547	0.04	9.28341e-184
FABP4	5.13435e-187	3.46115	0.753	0.093	1.15862e-182
SLC15A3	4.04774e-186	0.814498	0.72	0.082	9.13413e-182
PECAM1	4.84364e-182	0.924424	0.813	0.107	1.09302e-177
THBD	1.7785e-181	1.02874	0.673	0.068	4.01337e-177
OPN3	2.17996e-180	0.348991	0.633	0.06	4.91929e-176
TNFAIP2	1.98309e-179	0.730443	0.753	0.087	4.47505e-175
TREM1	5.35696e-179	1.70889	0.747	0.097	1.20885e-174
DOCK11	1.94253e-178	0.429238	0.653	0.066	4.38352e-174
CD68	3.20335e-178	2.5097	0.773	0.106	7.22867e-174
PLBD1	1.18025e-177	0.929123	0.727	0.089	2.66336e-173
PROCR	5.11651e-176	0.525166	0.607	0.056	1.15459e-171
MYO1G	1.75778e-170	0.401887	0.593	0.054	3.96661e-166
CD4	3.83707e-170	0.528117	0.673	0.072	8.65873e-166
LPXN	1.44005e-166	0.505818	0.68	0.08	3.24962e-162
IFI30	1.35007e-164	0.712165	0.64	0.069	3.04657e-160
AXL	4.94128e-164	0.708142	0.68	0.082	1.11505e-159
LGALS1	1.93536e-162	2.0194	0.913	0.168	4.36733e-158
PLAUR	4.42321e-160	0.932541	0.733	0.101	9.98143e-156
CCDC88A	8.53231e-159	1.36722	0.84	0.146	1.9254e-154
SH2B3	5.03459e-154	0.384498	0.673	0.081	1.13611e-149
BID	3.13046e-152	0.453095	0.74	0.102	7.0642e-148
LILRB3	6.74657e-152	0.339015	0.62	0.067	1.52243e-147
CXCL5	2.31998e-150	0.865782	0.38	0.024	5.23527e-146
VCAN	1.50671e-149	0.359841	0.367	0.022	3.40003e-145
THBS1	1.09311e-148	1.58465	0.753	0.118	2.46671e-144
RGS19	1.75738e-147	0.62526	0.733	0.111	3.9657e-143
MPP1	1.93985e-146	0.613691	0.727	0.109	4.37746e-142
GPRIN3	9.02427e-141	0.589185	0.693	0.099	2.03642e-136
GALNT6	2.82137e-139	0.275053	0.593	0.063	6.36671e-135
ABCC3	1.92415e-137	0.341725	0.64	0.077	4.34203e-133
SLC31A2	8.60105e-135	0.760254	0.747	0.131	1.94091e-130
ENG	1.60145e-130	0.578217	0.707	0.108	3.61382e-126
HCST	7.39676e-130	0.736628	0.68	0.105	1.66915e-125
APOL4	2.61789e-129	0.263519	0.553	0.061	5.90754e-125
CLIP4	2.64749e-129	0.350343	0.62	0.079	5.97432e-125
ADA2	1.69653e-125	0.457914	0.76	0.125	3.82838e-121
EMP3	5.24774e-123	1.40471	0.887	0.235	1.1842e-118
RGCC	1.81034e-119	1.38111	0.84	0.179	4.08522e-115
S1PR4	9.90331e-118	0.395642	0.587	0.08	2.23478e-113
KCTD12	5.28678e-116	0.607681	0.753	0.124	1.19302e-111
AKR1C3	6.70748e-116	1.45278	0.747	0.148	1.51361e-111
DSE	1.49106e-115	0.562061	0.687	0.116	3.36473e-111
CRIP1	9.20646e-114	1.10278	0.82	0.168	2.07753e-109
FLVCR2	1.75418e-113	0.324173	0.56	0.075	3.95849e-109
CFD	2.03715e-111	0.973596	0.773	0.171	4.59704e-107
PLA2G15	2.56437e-109	0.405446	0.653	0.11	5.78675e-105
MCUB	1.60951e-108	0.324211	0.62	0.094	3.63202e-104
IGFBP2	1.66416e-107	1.06858	0.753	0.132	3.75534e-103
EMILIN2	1.44785e-106	0.467081	0.673	0.123	3.26723e-102
RASGEF1B	1.91247e-106	0.748469	0.767	0.17	4.31567e-102
LRP1	4.9513e-106	0.937381	0.727	0.155	1.11731e-101
DST	1.73202e-104	0.377554	0.787	0.15	3.90847e-100
NTAN1	3.64448e-103	0.395103	0.713	0.13	8.22413e-99
ARRDC4	3.23825e-101	0.735996	0.693	0.142	7.30743e-97
CYBA	1.67592e-100	2.2985	0.96	0.439	3.78187e-96
ARID5A	8.55064e-97	0.258692	0.62	0.099	1.92954e-92
KCNMA1	2.30823e-94	0.428397	0.627	0.107	5.20875e-90
CARD16	9.1987e-94	0.571037	0.7	0.155	2.07578e-89
CD14	1.39839e-92	0.411971	0.507	0.073	3.1556e-88
LYAR	4.06756e-92	0.941975	0.767	0.203	9.17885e-88
ADAP2	5.36407e-91	0.361914	0.633	0.121	1.21046e-86
PTPN6	1.52951e-90	0.703526	0.773	0.215	3.45149e-86
RNASET2	7.7591e-90	1.02896	0.907	0.381	1.75092e-85
QPCT	3.96493e-89	0.283728	0.3	0.025	8.94727e-85
TGFBI	4.6057e-88	0.521369	0.66	0.138	1.03932e-83
SKAP2	1.27741e-80	0.500922	0.753	0.2	2.8826e-76
TIMP1	1.71574e-80	0.761	0.893	0.292	3.87175e-76
HLA-C	2.44561e-80	1.358	0.98	0.979	5.51877e-76
SLC16A3	5.2013e-80	0.747381	0.787	0.265	1.17372e-75
VIM	5.38828e-80	2.73641	0.947	0.618	1.21592e-75
VGLL3	1.47466e-79	0.276013	0.273	0.023	3.32771e-75
SEPT11	2.88007e-79	0.610452	0.747	0.212	6.49916e-75
FAM89A	6.74896e-79	0.948169	0.727	0.216	1.52297e-74
VOPP1	6.9669e-79	0.425362	0.78	0.221	1.57215e-74
B2M	8.05528e-79	1.49354	1	0.999	1.81775e-74
IFI6	7.89621e-78	1.44079	0.82	0.301	1.78186e-73
S100A4	1.71919e-77	2.67641	0.92	0.492	3.87952e-73
VAT1	8.87621e-77	0.747604	0.787	0.263	2.00301e-72
EFHD2	1.11384e-74	1.04252	0.82	0.336	2.51349e-70
SAMD9L	1.46225e-74	0.387951	0.66	0.154	3.29971e-70
TRIM14	2.27324e-74	0.321181	0.6	0.123	5.1298e-70
LHFPL2	2.34526e-74	0.316067	0.573	0.111	5.29231e-70
PYCARD	3.86996e-74	1.16296	0.833	0.349	8.73296e-70
STMN1	8.97069e-74	0.658254	0.793	0.247	2.02433e-69
HLA-B	1.01351e-73	1.39955	1	0.989	2.28709e-69
GLA	1.01678e-73	0.354944	0.647	0.149	2.29446e-69
PIP4K2A	5.99818e-73	0.312116	0.64	0.143	1.35355e-68
HLA-DRB5	5.97502e-71	2.41449	0.76	0.29	1.34832e-66
TIMP2	3.07234e-70	1.2277	0.867	0.431	6.93303e-66
MYO5A	1.10197e-69	0.260889	0.64	0.141	2.48671e-65
CORO1C	2.00581e-69	0.674704	0.767	0.278	4.5263e-65
SAMHD1	6.15966e-69	0.983515	0.74	0.25	1.38999e-64
ISG15	6.89722e-69	0.748171	0.727	0.219	1.55643e-64
UPP1	1.33284e-67	0.785613	0.78	0.302	3.00769e-63
PAG1	9.8676e-67	0.503107	0.707	0.201	2.22672e-62
ASAP1	1.01745e-66	0.290902	0.627	0.145	2.29597e-62
ATP2B1-AS1	2.83382e-66	0.453603	0.633	0.156	6.39479e-62
RND3	3.0442e-66	1.4307	0.727	0.238	6.86953e-62
HLA-DQA2	3.1782e-66	1.62466	0.747	0.303	7.17193e-62
CASP1	6.35839e-66	0.590385	0.687	0.219	1.43483e-61
CYP27A1	5.34599e-65	1.31227	0.747	0.304	1.20638e-60
TMEM38B	1.20589e-64	0.292828	0.607	0.139	2.72122e-60
C4orf48	2.92554e-64	0.600181	0.86	0.368	6.60177e-60
MYD88	4.4001e-64	0.364397	0.653	0.186	9.92927e-60
MCOLN1	6.19331e-64	0.639416	0.747	0.285	1.39758e-59
GPATCH11	4.62305e-63	0.377009	0.693	0.202	1.04324e-58
KCNE1	1.75492e-62	0.276182	0.507	0.094	3.96015e-58
KLF4	1.26996e-61	0.961465	0.787	0.313	2.86579e-57
EGR2	1.37943e-61	0.439868	0.62	0.151	3.11282e-57
PSAP	2.12131e-61	1.82527	0.967	0.957	4.78696e-57
ACOT7	2.23397e-61	0.335661	0.607	0.153	5.04119e-57
COLGALT1	3.3328e-61	0.478408	0.68	0.213	7.5208e-57
ZNF706	1.1476e-60	0.698792	0.947	0.678	2.58967e-56
NCEH1	1.72296e-60	0.646632	0.747	0.282	3.88804e-56
ARRB2	2.41781e-60	0.621622	0.753	0.31	5.45603e-56
SH3BGRL3	4.681e-60	1.75206	0.92	0.749	1.05631e-55
PHLDA3	5.7567e-60	0.797306	0.72	0.276	1.29906e-55
ZYX	8.75208e-60	0.543143	0.72	0.251	1.97499e-55
FNBP1	1.55427e-59	0.338282	0.707	0.193	3.50736e-55
PNPLA6	3.89622e-59	0.882202	0.74	0.31	8.79221e-55
DENND5A	4.26648e-59	0.360114	0.667	0.198	9.62773e-55
VASP	4.28935e-59	0.960976	0.833	0.465	9.67934e-55
CKLF	9.79294e-58	0.631739	0.853	0.401	2.20988e-53
MYADM	2.12056e-57	1.02324	0.8	0.382	4.78526e-53
GLRX	2.40049e-57	1.07796	0.86	0.539	5.41694e-53
GNAI2	2.66121e-57	1.07346	0.927	0.752	6.00529e-53
FUOM	4.09325e-57	0.388215	0.72	0.244	9.23684e-53
RNF149	4.46125e-57	0.894802	0.813	0.456	1.00673e-52
DDAH2	7.96295e-57	0.631862	0.84	0.404	1.79692e-52
TWF2	3.80643e-56	0.443181	0.76	0.304	8.58959e-52
ARHGAP10	6.744e-56	0.250621	0.613	0.16	1.52185e-51
ARHGDIB	9.81691e-56	1.14273	0.833	0.51	2.21528e-51
STX11	1.63724e-55	0.423752	0.753	0.291	3.69459e-51
RHOG	6.27482e-55	0.582481	0.767	0.356	1.41598e-50
IQSEC1	1.23893e-54	0.479036	0.72	0.265	2.79577e-50
HEXB	1.33295e-54	1.25067	0.867	0.604	3.00793e-50
EHBP1L1	1.55418e-54	0.304844	0.653	0.187	3.50717e-50
ITM2B	8.32026e-54	0.990677	0.98	0.979	1.87755e-49
CAPG	1.91294e-53	1.43796	0.807	0.485	4.31675e-49
TNFSF12	3.60679e-53	0.531846	0.74	0.318	8.13909e-49
CTSS	3.75193e-53	1.78673	0.887	0.763	8.4666e-49
TFPT	4.04517e-53	0.297773	0.64	0.188	9.12832e-49
GSTO1	4.50774e-53	1.1577	0.9	0.724	1.01722e-48
FXYD5	6.44075e-53	0.618006	0.847	0.464	1.45342e-48
TUBB2A	1.41144e-52	0.281521	0.613	0.159	3.18506e-48
GM2A	2.3322e-52	0.605418	0.72	0.301	5.26285e-48
CTSZ	2.57884e-52	1.6522	0.9	0.791	5.81942e-48
ARPC3	7.84261e-52	1.00677	0.973	0.926	1.76976e-47
TMSB10	1.595e-51	1.25877	1	0.982	3.59927e-47
CTSL	1.93949e-51	1.51628	0.787	0.484	4.37666e-47
ATP6V0B	3.10748e-51	0.882022	0.933	0.84	7.01234e-47
TYMP	5.52316e-51	1.08715	0.88	0.655	1.24636e-46
CLIC1	1.64758e-50	0.949255	0.96	0.901	3.71793e-46
RENBP	1.75123e-50	0.32068	0.627	0.197	3.95184e-46
GRB2	1.95712e-50	0.640646	0.893	0.64	4.41644e-46
ACP5	2.23173e-50	2.11685	0.813	0.551	5.03612e-46
MZB1	5.02585e-50	1.51454	0.14	0.01	1.13413e-45
SH3BGRL	5.51341e-50	0.831561	0.907	0.746	1.24416e-45
ATP6V1F	8.42165e-50	1.13922	0.887	0.796	1.90043e-45
EDEM2	1.67523e-49	0.435378	0.76	0.341	3.78032e-45
MAFB	3.37869e-49	0.542881	0.68	0.236	7.62436e-45
COQ2	3.37896e-49	0.26639	0.64	0.193	7.62496e-45
JPT1	5.04241e-49	0.886565	0.8	0.483	1.13787e-44
ACER3	9.47717e-49	0.519449	0.68	0.27	2.13862e-44
AKIRIN2	1.23478e-48	0.414297	0.727	0.308	2.78641e-44
YBX1	1.80941e-48	0.998167	0.993	0.94	4.08312e-44
SMAP2	2.50169e-48	0.437301	0.773	0.321	5.64532e-44
GRN	2.85708e-48	2.08397	0.94	0.883	6.44728e-44
ELOB	3.09579e-48	0.818268	0.973	0.923	6.98595e-44
LRPAP1	5.21976e-48	1.05434	0.907	0.855	1.17789e-43
RAP1B	1.02348e-47	0.701912	0.927	0.76	2.30959e-43
ACTN1	1.04133e-46	0.658454	0.82	0.493	2.34987e-42
ARHGAP18	1.34525e-46	0.511619	0.78	0.35	3.0357e-42
CST3	2.83434e-46	1.35307	0.94	0.97	6.39597e-42
OAZ1	3.26237e-46	0.927486	0.993	0.983	7.36186e-42
CD58	4.25528e-46	0.351989	0.72	0.286	9.60248e-42
RARA	4.59334e-46	0.510319	0.68	0.28	1.03653e-41
YWHAH	7.00905e-46	0.760572	0.86	0.554	1.58166e-41
RNF130	7.0234e-46	0.970022	0.793	0.548	1.5849e-41
UBE2L6	1.21395e-45	0.542456	0.813	0.447	2.73941e-41
IFI16	1.2443e-45	0.316817	0.727	0.25	2.80789e-41
PPT1	1.43806e-45	0.888831	0.8	0.562	3.24512e-41
MYL6	3.1435e-45	1.01264	0.993	0.982	7.09363e-41
CYTOR	5.91309e-45	0.366084	0.387	0.073	1.33435e-40
PYGL	8.09675e-45	0.252531	0.6	0.184	1.82711e-40
FN1	9.55762e-45	1.76439	0.6	0.216	2.15677e-40
CFL1	1.00319e-44	0.951558	0.953	0.96	2.26381e-40
BLOC1S2	1.80196e-44	0.490366	0.773	0.399	4.0663e-40
HLA-DQA1	1.92952e-44	2.16893	0.767	0.536	4.35416e-40
LAMP2	2.20408e-44	0.721075	0.887	0.804	4.97374e-40
TSPO	3.95326e-44	1.59942	0.947	0.905	8.92093e-40
TCIRG1	5.2691e-44	0.535849	0.76	0.392	1.18902e-39
MYO9B	9.44212e-44	0.42834	0.7	0.3	2.13071e-39
FKBP15	1.07651e-43	0.412625	0.687	0.293	2.42926e-39
PFN1	1.10685e-43	1.09029	0.953	0.927	2.49773e-39
CD164	1.35412e-43	0.663584	0.947	0.889	3.05571e-39
CNPY3	3.57077e-43	0.417711	0.753	0.35	8.05781e-39
RMDN3	4.23267e-43	0.761184	0.753	0.448	9.55145e-39
LITAF	5.20304e-43	0.916009	0.867	0.72	1.17412e-38
IRAK3	7.22485e-43	0.371267	0.713	0.296	1.63036e-38
CXCL3	8.8452e-43	1.31016	0.733	0.351	1.99601e-38
PSMB9	1.07977e-42	0.359699	0.767	0.32	2.43661e-38
DAB2	2.37376e-42	0.967633	0.747	0.466	5.35663e-38
SARAF	2.73124e-42	0.587212	0.96	0.922	6.16331e-38
ATP6AP1	2.86318e-42	0.682911	0.893	0.772	6.46104e-38
SYK	3.1571e-42	0.382991	0.707	0.305	7.12432e-38
MKNK1	3.49973e-42	0.335589	0.7	0.281	7.8975e-38
HLA-A	4.79189e-42	0.714107	1	0.989	1.08134e-37
LACTB	7.52017e-42	0.446418	0.74	0.361	1.697e-37
GCA	7.5957e-42	0.441789	0.753	0.367	1.71405e-37
SP110	1.10611e-41	0.325173	0.627	0.226	2.49606e-37
NDUFA1	1.1507e-41	0.499506	0.98	0.905	2.59666e-37
FTH1	1.50726e-41	2.29084	1	0.998	3.40129e-37
GLUL	1.61146e-41	1.91963	0.847	0.87	3.63642e-37
H2AFY	2.26578e-41	0.815631	0.847	0.835	5.11295e-37
ACTR2	3.91765e-41	0.737214	0.893	0.825	8.84057e-37
APBB1IP	4.06054e-41	0.301059	0.667	0.248	9.16302e-37
APOC1	5.36824e-41	3.26945	0.78	0.622	1.2114e-36
ANXA5	7.67269e-41	1.04744	0.94	0.928	1.73142e-36
SNX2	7.83899e-41	0.745625	0.833	0.683	1.76895e-36
ARL4A	8.06255e-41	0.641055	0.813	0.486	1.8194e-36
RPS27L	8.56221e-41	0.613741	0.967	0.866	1.93215e-36
ACTB	8.64519e-41	1.08628	0.987	0.995	1.95087e-36
METRNL	8.85057e-41	0.315159	0.667	0.232	1.99722e-36
CTSC	1.01e-40	1.66645	0.86	0.771	2.27917e-36
TMSB4X	1.20119e-40	1.27597	0.967	0.994	2.71061e-36
FTL	2.05585e-40	2.32392	1	0.999	4.63924e-36
PDK4	2.84777e-40	0.774714	0.733	0.338	6.42629e-36
FCGRT	3.77503e-40	1.15324	0.9	0.877	8.51873e-36
CES1	5.45437e-40	1.27868	0.74	0.425	1.23083e-35
MX1	6.07719e-40	0.409805	0.627	0.228	1.37138e-35
UCP2	8.08016e-40	0.45454	0.813	0.415	1.82337e-35
HLA-DMB	1.20936e-39	0.811858	0.733	0.464	2.72904e-35
ADAM17	1.23133e-39	0.728249	0.74	0.459	2.77862e-35
FKBP5	1.27497e-39	0.559925	0.8	0.43	2.8771e-35
DOCK8	1.68073e-39	0.519704	0.733	0.376	3.79274e-35
NOP10	2.74792e-39	0.766579	0.907	0.832	6.20095e-35
CALR	2.78955e-39	0.61695	0.973	0.95	6.29489e-35
ATP5F1E	2.88745e-39	0.533472	1	0.971	6.51583e-35
CXCL16	2.91942e-39	1.23171	0.767	0.608	6.58797e-35
LAP3	2.94163e-39	0.554286	0.813	0.531	6.63808e-35
OPTN	3.12874e-39	0.25243	0.72	0.259	7.06031e-35
MFSD1	3.42899e-39	0.569385	0.78	0.475	7.73786e-35
SDCBP	4.74846e-39	1.01176	0.84	0.813	1.07154e-34
CAP1	7.09148e-39	0.856075	0.907	0.832	1.60026e-34
GCHFR	8.49178e-39	1.5138	0.813	0.673	1.91625e-34
ATOX1	1.21052e-38	0.579374	0.88	0.677	2.73165e-34
C20orf27	1.47162e-38	0.38847	0.693	0.317	3.32086e-34
C9orf16	3.27283e-38	0.873551	0.907	0.76	7.38547e-34
IQGAP2	4.25002e-38	0.331799	0.647	0.236	9.59059e-34
KLF2	4.65256e-38	0.692562	0.813	0.458	1.0499e-33
CHCHD10	5.19538e-38	0.571003	0.927	0.786	1.17239e-33
SH3BP5	6.37321e-38	0.365613	0.747	0.359	1.43818e-33
STXBP2	7.58853e-38	1.4506	0.807	0.702	1.71243e-33
ENPP4	1.03924e-37	0.43404	0.76	0.386	2.34515e-33
PLIN2	1.47558e-37	1.31292	0.827	0.678	3.3298e-33
AP2S1	3.35101e-37	0.720441	0.887	0.775	7.56189e-33
BLOC1S1	3.94171e-37	0.560576	0.9	0.761	8.89486e-33
NAPRT	6.26317e-37	0.394669	0.7	0.328	1.41335e-32
SERF2	8.57943e-37	0.526254	0.993	0.986	1.93603e-32
BCAP31	8.82947e-37	0.662662	0.887	0.841	1.99246e-32
CSGALNACT2	1.08194e-36	0.288683	0.647	0.246	2.4415e-32
POMP	1.09594e-36	0.573598	0.913	0.859	2.4731e-32
IFIT3	1.09658e-36	0.355789	0.627	0.237	2.47453e-32
TCN2	1.15293e-36	0.278579	0.653	0.254	2.6017e-32
FBP1	1.22939e-36	1.58347	0.847	0.794	2.77423e-32
LEPROTL1	1.25579e-36	0.430248	0.807	0.452	2.83381e-32
CTSB	1.83219e-36	1.91314	0.827	0.84	4.13453e-32
OTUD1	2.04211e-36	0.632749	0.72	0.333	4.60824e-32
MTPN	2.13218e-36	0.664026	0.833	0.707	4.81148e-32
PSMA7	2.4751e-36	0.765902	0.94	0.919	5.58531e-32
UBB	3.09722e-36	0.543727	0.973	0.983	6.98919e-32
GAA	3.77223e-36	0.693204	0.74	0.481	8.51241e-32
OSTF1	4.59335e-36	0.454845	0.767	0.48	1.03654e-31
GRINA	5.07276e-36	0.893907	0.827	0.717	1.14472e-31
TFRC	6.70522e-36	1.49707	0.793	0.662	1.5131e-31
PFDN5	8.62459e-36	0.54079	0.98	0.953	1.94623e-31
APIP	1.02505e-35	0.495657	0.753	0.488	2.31313e-31
PKM	1.31011e-35	0.748268	0.86	0.894	2.95639e-31
IVNS1ABP	1.6505e-35	0.468049	0.787	0.462	3.72451e-31
NECAP2	1.79458e-35	0.332077	0.753	0.384	4.04965e-31
CTSD	1.86158e-35	2.16279	0.94	0.974	4.20084e-31
PLTP	1.86871e-35	0.251696	0.28	0.049	4.21693e-31
ARPC5	2.21084e-35	0.695836	0.86	0.833	4.98897e-31
S100A10	3.33214e-35	1.44738	0.873	0.867	7.51931e-31
NPL	4.61456e-35	0.252494	0.613	0.219	1.04132e-30
HBEGF	6.53053e-35	0.687135	0.653	0.292	1.47368e-30
CDC42	6.84208e-35	0.562834	0.96	0.925	1.54398e-30
TXN	7.84146e-35	0.699135	0.953	0.93	1.7695e-30
PGK1	7.92329e-35	0.577259	0.933	0.893	1.78797e-30
GPCPD1	1.23699e-34	0.579758	0.767	0.502	2.7914e-30
ARPC1B	1.26258e-34	0.880485	0.94	0.904	2.84914e-30
LY6E	1.50059e-34	0.917718	0.847	0.65	3.38623e-30
RAC1	3.7389e-34	0.595193	0.94	0.963	8.4372e-30
ALDOA	4.60417e-34	0.288712	0.687	0.326	1.03898e-29
LMNA	6.93226e-34	0.756008	0.947	0.957	1.56433e-29
PGD	7.09671e-34	0.644795	0.78	0.623	1.60144e-29
MAP7D1	1.03882e-33	0.342445	0.727	0.361	2.3442e-29
B3GNT5	3.22098e-33	0.571542	0.68	0.337	7.26845e-29
PSME2	3.59013e-33	0.61402	0.873	0.757	8.10148e-29
CTSA	4.81574e-33	0.685809	0.833	0.725	1.08672e-28
DRAP1	4.90714e-33	0.439742	0.84	0.647	1.10734e-28
ESYT1	8.68004e-33	0.296469	0.633	0.27	1.95874e-28
HLA-DPB1	8.79958e-33	1.56693	0.833	0.899	1.98571e-28
CLN8	8.93361e-33	0.361819	0.687	0.329	2.01596e-28
MBD2	9.7788e-33	0.425505	0.867	0.691	2.20668e-28
HTATIP2	1.1269e-32	0.326432	0.767	0.435	2.54297e-28
IFI27L2	1.22554e-32	0.349173	0.82	0.481	2.76555e-28
ARL6IP1	1.96191e-32	0.638495	0.807	0.712	4.42725e-28
S100A11	2.13437e-32	1.36652	0.967	0.974	4.81643e-28
HSP90B1	2.56082e-32	0.619394	0.96	0.935	5.77875e-28
LIPA	3.92504e-32	0.402323	0.727	0.396	8.85725e-28
MARCH2	4.55297e-32	0.318713	0.667	0.338	1.02742e-27
CD81	5.51327e-32	1.076	0.933	0.984	1.24412e-27
AHNAK	5.84538e-32	0.52168	0.887	0.739	1.31907e-27
LAMP1	1.14098e-31	0.679687	0.887	0.921	2.57473e-27
FKBP1A	1.55244e-31	0.501241	0.873	0.836	3.50324e-27
TUBA1B	1.67627e-31	0.696267	0.953	0.925	3.78267e-27
CD74	2.26395e-31	1.54561	0.94	0.985	5.10883e-27
GAPDH	3.27075e-31	0.581759	0.98	0.961	7.38078e-27
MGST3	3.75699e-31	0.817699	0.913	0.927	8.47801e-27
SLC19A3	4.45093e-31	0.305717	0.573	0.223	1.0044e-26
ZFP36L2	5.0691e-31	0.85199	0.88	0.72	1.14389e-26
IFNGR2	5.66558e-31	0.429338	0.773	0.491	1.2785e-26
CD83	7.26173e-31	0.536976	0.727	0.427	1.63868e-26
REEP5	9.02433e-31	0.40254	0.933	0.888	2.03643e-26
HLA-DRA	1.13532e-30	2.17134	0.887	0.962	2.56197e-26
HLA-DPA1	1.76816e-30	1.62771	0.8	0.906	3.99003e-26
SERPING1	1.78979e-30	1.6055	0.767	0.806	4.03883e-26
GBP2	1.85245e-30	0.411843	0.66	0.338	4.18024e-26
NMB	2.50717e-30	0.325209	0.573	0.211	5.65768e-26
CYCS	2.70172e-30	0.504462	0.94	0.865	6.0967e-26
GUSB	3.28304e-30	0.386983	0.82	0.587	7.4085e-26
RHOA	4.19952e-30	0.447405	0.973	0.942	9.47663e-26
TPP1	5.42524e-30	0.602715	0.787	0.669	1.22426e-25
IER5	6.4553e-30	0.652077	0.873	0.711	1.4567e-25
TPM3	6.61265e-30	0.537777	0.867	0.836	1.49221e-25
SIDT2	6.68576e-30	0.318788	0.693	0.357	1.50871e-25
OSBPL11	1.12105e-29	0.519678	0.707	0.433	2.52977e-25
COMT	1.13442e-29	0.606813	0.88	0.901	2.55993e-25
HLA-DQB1	1.74899e-29	1.99885	0.78	0.891	3.94678e-25
LGALS3	1.94599e-29	1.27606	0.867	0.965	4.39132e-25
MAP2K1	2.07622e-29	0.323786	0.727	0.393	4.6852e-25
ZCCHC2	2.52823e-29	0.273063	0.64	0.286	5.70519e-25
TAGLN2	3.03241e-29	0.658709	0.887	0.894	6.84295e-25
FAM49B	4.11679e-29	0.373963	0.807	0.53	9.28995e-25
IRS2	4.85466e-29	0.704349	0.753	0.534	1.0955e-24
AP2M1	7.1037e-29	0.443522	0.887	0.798	1.60302e-24
ACTR3	8.15712e-29	0.489646	0.827	0.745	1.84074e-24
ANXA2	8.51534e-29	0.872131	0.94	0.945	1.92157e-24
GTF3A	1.04065e-28	0.392309	0.9	0.661	2.34832e-24
RNF13	1.17099e-28	0.547093	0.807	0.721	2.64245e-24
OSTM1	1.20417e-28	0.309578	0.74	0.403	2.71734e-24
ATP6AP2	1.5252e-28	0.433214	0.88	0.804	3.44176e-24
ANXA1	2.25173e-28	1.11588	0.84	0.87	5.08125e-24
M6PR	2.34763e-28	0.474129	0.833	0.711	5.29766e-24
UNC93B1	2.46264e-28	0.355694	0.793	0.53	5.55719e-24
MYL12A	2.50092e-28	0.701553	0.953	0.952	5.64357e-24
FLNA	2.82016e-28	0.828424	0.793	0.784	6.36397e-24
CSTB	3.39578e-28	0.758286	0.987	0.973	7.66292e-24
HLA-DMA	3.39752e-28	0.950885	0.8	0.842	7.66683e-24
BAX	3.51435e-28	0.491436	0.813	0.626	7.93048e-24
HLA-F	5.83413e-28	0.385758	0.773	0.528	1.31653e-23
TXNIP	9.2887e-28	0.828586	0.947	0.958	2.09609e-23
ATP1B3	1.39147e-27	0.521843	0.807	0.707	3.13999e-23
HLA-DRB1	2.28048e-27	1.37251	0.853	0.942	5.14614e-23
NENF	2.52965e-27	0.403519	0.9	0.728	5.70841e-23
MGAT1	3.44569e-27	0.455722	0.833	0.728	7.77555e-23
ATP6V1B2	3.64725e-27	0.416315	0.733	0.45	8.23039e-23
GABARAPL1	4.53634e-27	0.450688	0.833	0.645	1.02367e-22
TSC22D3	4.56878e-27	0.683675	0.96	0.828	1.03099e-22
OGFRL1	5.34077e-27	0.268658	0.653	0.305	1.2052e-22
RAB31	6.02723e-27	0.444055	0.72	0.43	1.3601e-22
VPS29	8.48153e-27	0.422885	0.893	0.782	1.91394e-22
BSG	1.336e-26	0.547297	0.927	0.918	3.01481e-22
LRRFIP1	1.34352e-26	0.602294	0.88	0.966	3.03179e-22
SCCPDH	1.42824e-26	0.357991	0.713	0.428	3.22296e-22
TCF7L2	3.19077e-26	0.528449	0.707	0.498	7.20029e-22
SLC3A2	3.72299e-26	0.422671	0.9	0.771	8.40129e-22
MDH1	4.9923e-26	0.44032	0.847	0.767	1.12656e-21
ARF6	7.21057e-26	0.413866	0.833	0.633	1.62714e-21
HEXA	8.64727e-26	0.562888	0.82	0.758	1.95134e-21
GNPTG	9.40625e-26	0.259765	0.747	0.416	2.12262e-21
NDUFS5	1.12204e-25	0.428594	0.947	0.9	2.53201e-21
VKORC1	1.21e-25	0.347453	0.853	0.69	2.73048e-21
MT-CO1	1.51511e-25	0.511684	0.993	0.998	3.419e-21
GSN	1.61168e-25	0.55336	0.773	0.551	3.63691e-21
CAPZA1	1.92037e-25	0.463713	0.833	0.706	4.3335e-21
TGOLN2	2.58987e-25	0.514025	0.807	0.803	5.8443e-21
GPX4	2.95204e-25	0.538469	0.973	0.956	6.66157e-21
DPP7	2.97016e-25	0.360513	0.913	0.865	6.70246e-21
ALDH2	4.14771e-25	1.02619	0.833	0.956	9.35973e-21
FAM96A	4.29606e-25	0.296694	0.773	0.452	9.69449e-21
AC020916.1	4.4188e-25	0.325812	0.633	0.274	9.97146e-21
MOB1A	4.56313e-25	0.403469	0.827	0.689	1.02972e-20
USF2	5.41085e-25	0.395742	0.807	0.679	1.22101e-20
CD63	6.90241e-25	0.509821	0.987	0.991	1.5576e-20
SMCO4	1.03255e-24	0.302505	0.767	0.489	2.33004e-20
PAK2	1.09765e-24	0.378725	0.833	0.659	2.47696e-20
ARPC2	1.31351e-24	0.448663	0.953	0.959	2.96407e-20
CEBPB	1.60128e-24	0.884729	0.867	0.899	3.61344e-20
VAMP8	2.4154e-24	0.528528	0.927	0.92	5.4506e-20
BACH1	2.58995e-24	0.269478	0.727	0.391	5.84448e-20
PLSCR1	3.09701e-24	0.351034	0.74	0.484	6.9887e-20
UBE2E2	3.52493e-24	0.251065	0.667	0.347	7.95436e-20
DNASE2	3.63365e-24	0.414991	0.767	0.641	8.19969e-20
AAK1	4.82815e-24	0.3994	0.793	0.632	1.08952e-19
RTN4	5.9107e-24	0.496956	0.88	0.951	1.33381e-19
SNX3	6.91142e-24	0.436362	0.873	0.873	1.55963e-19
RAB8A	6.97339e-24	0.275097	0.813	0.585	1.57361e-19
S100A9	7.20649e-24	0.874659	0.78	0.631	1.62622e-19
DECR1	7.78193e-24	0.382177	0.82	0.638	1.75607e-19
SLC35E3	7.80156e-24	0.295034	0.647	0.328	1.7605e-19
TNFAIP3	1.47036e-23	0.580352	0.8	0.46	3.31801e-19
ATP6V0D1	1.6205e-23	0.47356	0.86	0.833	3.65683e-19
IDS	1.6461e-23	0.376006	0.833	0.655	3.7146e-19
POLD4	2.08274e-23	0.355812	0.84	0.658	4.69991e-19
PSMB3	2.27158e-23	0.357009	0.9	0.808	5.12604e-19
TALDO1	2.81404e-23	0.551271	0.88	0.855	6.35016e-19
ABRACL	4.03872e-23	0.301594	0.747	0.504	9.11376e-19
LAMTOR1	4.114e-23	0.417962	0.873	0.85	9.28366e-19
ATP5MC3	4.65433e-23	0.431334	0.933	0.878	1.0503e-18
IFNGR1	5.38136e-23	0.357632	0.813	0.627	1.21436e-18
GPI	5.97455e-23	0.436882	0.787	0.618	1.34822e-18
RTN3	6.18261e-23	0.332117	0.9	0.786	1.39517e-18
RHBDD2	6.43896e-23	0.39374	0.727	0.572	1.45302e-18
ACOT2	7.16035e-23	0.433075	0.74	0.585	1.6158e-18
STK4	7.3779e-23	0.289602	0.693	0.354	1.6649e-18
MIS18BP1	1.181e-22	0.345452	0.693	0.396	2.66503e-18
MPHOSPH6	1.5797e-22	0.295587	0.687	0.403	3.56474e-18
SLC35F6	1.58067e-22	0.288457	0.693	0.4	3.56694e-18
EML4	1.61653e-22	0.425275	0.827	0.712	3.64786e-18
UQCRH	1.98361e-22	0.350698	0.96	0.901	4.47621e-18
SH3GLB1	2.05651e-22	0.340902	0.88	0.764	4.64072e-18
MAN1A1	2.07752e-22	0.295515	0.773	0.481	4.68812e-18
CHML	3.69274e-22	0.273134	0.52	0.218	8.33304e-18
GABARAP	4.21847e-22	0.371414	0.927	0.872	9.51939e-18
CMIP	4.37901e-22	0.313218	0.707	0.407	9.88168e-18
HNMT	6.10102e-22	0.396076	0.76	0.61	1.37676e-17
TRIM22	6.56847e-22	0.29671	0.707	0.399	1.48224e-17
SPNS1	7.89531e-22	0.299625	0.687	0.441	1.78166e-17
TUBB	1.85016e-21	0.463912	0.84	0.772	4.17508e-17
SOAT1	3.62466e-21	0.39652	0.753	0.583	8.17941e-17
ACO1	3.71606e-21	0.493581	0.7	0.511	8.38566e-17
COX5B	5.23584e-21	0.340208	0.947	0.939	1.18152e-16
FMNL2	5.49072e-21	0.306772	0.7	0.451	1.23904e-16
PEPD	5.93383e-21	0.345807	0.78	0.655	1.33903e-16
PLEC	6.22842e-21	0.391396	0.707	0.498	1.4055e-16
SUMO3	1.23732e-20	0.337332	0.853	0.762	2.79213e-16
MAP1LC3B	1.53182e-20	0.326428	0.907	0.837	3.4567e-16
DENND4C	1.6106e-20	0.291838	0.673	0.434	3.63448e-16
ERP44	1.66706e-20	0.317935	0.827	0.707	3.76189e-16
CD99	2.20004e-20	0.39374	0.833	0.741	4.96461e-16
HIPK2	2.65892e-20	0.294556	0.78	0.53	6.00013e-16
LTA4H	3.84542e-20	0.530877	0.873	0.857	8.67758e-16
ADGRE5	4.10883e-20	0.487291	0.767	0.69	9.27199e-16
WDR1	4.44329e-20	0.34638	0.833	0.745	1.00267e-15
LPL	5.44954e-20	0.644879	0.773	0.681	1.22974e-15
PRR13	7.00813e-20	0.348265	0.847	0.808	1.58145e-15
FAM3B	7.31909e-20	0.29204	0.66	0.374	1.65163e-15
ENY2	7.57187e-20	0.265771	0.953	0.822	1.70867e-15
TMED10	7.68734e-20	0.310843	0.933	0.898	1.73473e-15
LAMTOR2	8.47434e-20	0.321269	0.833	0.721	1.91232e-15
SELENOK	1.35411e-19	0.417397	0.967	0.806	3.05568e-15
DBNL	1.65034e-19	0.323711	0.767	0.607	3.72415e-15
LEPROT	1.83948e-19	0.35132	0.847	0.815	4.15097e-15
S100A6	2.22215e-19	0.430967	0.987	0.997	5.01449e-15
TMEM230	2.29933e-19	0.284011	0.913	0.773	5.18868e-15
TGM2	2.82067e-19	0.511898	0.667	0.372	6.36511e-15
TMC6	4.003e-19	0.327551	0.713	0.489	9.03318e-15
VDAC2	4.40496e-19	0.356631	0.867	0.798	9.94023e-15
ADPGK	4.67999e-19	0.315639	0.747	0.566	1.05609e-14
TMEM50A	4.97595e-19	0.294387	0.86	0.794	1.12287e-14
PRDX1	5.61638e-19	0.53885	0.947	0.958	1.26739e-14
YWHAG	5.84843e-19	0.320619	0.753	0.594	1.31976e-14
RAB5IF	6.1989e-19	0.35826	0.847	0.71	1.39884e-14
VDAC1	8.0122e-19	0.332373	0.853	0.811	1.80803e-14
UQCR11	1.05403e-18	0.323409	0.987	0.935	2.37853e-14
ARHGDIA	1.13063e-18	0.367728	0.887	0.838	2.55139e-14
HIGD2A	1.19102e-18	0.294188	0.913	0.834	2.68767e-14
NDUFB1	1.32517e-18	0.330277	0.893	0.876	2.99039e-14
MT-CO2	1.55452e-18	0.344908	0.987	0.998	3.50793e-14
DUSP2	1.64956e-18	0.650098	0.267	0.076	3.7224e-14
NRIP1	1.94707e-18	0.337391	0.693	0.481	4.39377e-14
DUSP1	4.28459e-18	0.367145	0.973	0.984	9.66861e-14
MAP3K8	5.25391e-18	0.397931	0.767	0.582	1.1856e-13
PELI1	7.09628e-18	0.278176	0.727	0.425	1.60135e-13
MINOS1	7.46541e-18	0.279888	0.913	0.859	1.68464e-13
AGFG1	7.96615e-18	0.289164	0.773	0.594	1.79764e-13
RAB5C	8.76475e-18	0.343394	0.833	0.829	1.97785e-13
TLN1	8.99322e-18	0.3581	0.78	0.698	2.02941e-13
VEGFB	1.0539e-17	0.316521	0.833	0.758	2.37823e-13
NDUFB3	1.09682e-17	0.259102	0.893	0.793	2.47508e-13
CCNH	1.14252e-17	0.267814	0.74	0.469	2.5782e-13
COX6B1	1.28903e-17	0.26549	0.953	0.927	2.90883e-13
PSME1	3.38179e-17	0.29943	0.92	0.878	7.63136e-13
PRELID1	3.83163e-17	0.252538	0.92	0.834	8.64646e-13
MYDGF	4.4426e-17	0.316029	0.913	0.864	1.00252e-12
ATP5MD	4.66239e-17	0.306759	0.94	0.906	1.05211e-12
HADHB	5.17571e-17	0.317178	0.84	0.738	1.16795e-12
APOL6	7.05724e-17	0.281995	0.807	0.652	1.59254e-12
MT-ND5	9.366e-17	0.317361	0.973	0.993	2.11353e-12
RNH1	1.26748e-16	0.36168	0.9	0.914	2.86019e-12
ATP2B1	1.87924e-16	0.472784	0.76	0.638	4.24069e-12
RAB7A	2.71412e-16	0.305244	0.88	0.867	6.12468e-12
HDDC2	2.96364e-16	0.290325	0.78	0.655	6.68776e-12
ATP6V0E1	3.02811e-16	0.300125	0.953	0.936	6.83323e-12
MCL1	3.2337e-16	0.29659	0.96	0.931	7.29716e-12
CTNNB1	4.56443e-16	0.432956	0.82	0.879	1.03001e-11
BNIP2	5.08701e-16	0.256774	0.74	0.586	1.14793e-11
GNS	5.14536e-16	0.349754	0.78	0.705	1.1611e-11
ARL6IP5	5.62548e-16	0.311375	0.887	0.9	1.26945e-11
UGP2	7.3462e-16	0.326402	0.767	0.66	1.65774e-11
GNB2	7.40241e-16	0.302964	0.833	0.883	1.67043e-11
TMBIM1	1.00979e-15	0.310676	0.747	0.648	2.2787e-11
GSTK1	1.47696e-15	0.2895	0.84	0.748	3.33291e-11
PTPMT1	1.5001e-15	0.346235	0.8	0.745	3.38512e-11
RHOB	2.1643e-15	0.502946	0.94	0.909	4.88396e-11
YWHAB	4.28148e-15	0.284924	0.947	0.95	9.6616e-11
JCHAIN	4.6588e-15	3.17208	0.167	0.041	1.05131e-10
NDUFA13	4.68242e-15	0.288847	0.96	0.935	1.05663e-10
SAP18	7.05688e-15	0.260861	0.947	0.901	1.59246e-10
PPIC	7.10632e-15	0.313942	0.74	0.658	1.60361e-10
SPCS3	8.8045e-15	0.312391	0.887	0.797	1.98682e-10
TRIM38	8.98316e-15	0.261344	0.707	0.49	2.02714e-10
CAPZA2	1.1768e-14	0.250714	0.833	0.796	2.65557e-10
ZBTB8OS	1.20963e-14	0.251183	0.787	0.611	2.72966e-10
SLC6A6	1.47468e-14	0.279548	0.72	0.588	3.32777e-10
ABHD5	1.78894e-14	0.587204	0.787	0.738	4.03692e-10
H2AFZ	2.02356e-14	0.288602	0.96	0.87	4.56636e-10
ARPC4	2.75407e-14	0.260516	0.8	0.7	6.21482e-10
PRNP	3.72156e-14	0.318513	0.767	0.665	8.39807e-10
PIM1	5.14773e-14	0.298111	0.527	0.278	1.16164e-09
NUCB1	5.19985e-14	0.326074	0.853	0.884	1.1734e-09
GLB1	5.24137e-14	0.268636	0.693	0.571	1.18277e-09
HSP90AA1	5.8898e-14	0.358726	1	0.996	1.32909e-09
PLEKHB2	6.60161e-14	0.272367	0.773	0.701	1.48972e-09
PHACTR1	9.60782e-14	0.400913	0.72	0.569	2.1681e-09
RPL36AL	1.71543e-13	0.261722	0.987	0.946	3.87105e-09
SVIL	1.89058e-13	0.278599	0.7	0.519	4.26629e-09
LGALS3BP	1.9369e-13	0.3872	0.847	0.94	4.37081e-09
NDUFB2	4.47525e-13	0.275253	0.92	0.899	1.00988e-08
BLVRA	6.0409e-13	0.279121	0.733	0.695	1.36319e-08
PTMS	8.08575e-13	0.326959	0.86	0.881	1.82463e-08
YWHAZ	8.11088e-13	0.261608	0.893	0.902	1.8303e-08
MT-ND4L	8.42473e-13	0.256445	0.967	0.981	1.90113e-08
MANF	1.21774e-12	0.291019	0.773	0.527	2.74796e-08
HMOX1	1.32176e-12	0.621339	0.707	0.543	2.98268e-08
CAPZB	2.37577e-12	0.288811	0.86	0.848	5.36116e-08
PTPN12	3.69368e-12	0.321112	0.747	0.743	8.33516e-08
DNAJA1	3.69588e-12	0.256183	0.96	0.929	8.34013e-08
SDF2L1	4.61698e-12	0.335606	0.84	0.633	1.04187e-07
RAB13	6.03884e-12	0.314729	0.82	0.826	1.36272e-07
MT-ND2	7.49189e-12	0.275327	0.993	0.998	1.69062e-07
KLF6	9.72864e-12	0.291083	0.98	0.937	2.19537e-07
NR4A2	1.25431e-11	0.276381	0.7	0.441	2.83047e-07
HSPA1B	1.45786e-11	0.391607	0.94	0.903	3.28982e-07
TOMM40	1.58725e-11	0.283481	0.7	0.546	3.58178e-07
CCL20	4.77355e-11	0.534269	0.327	0.147	1.0772e-06
ROCK1	1.17355e-10	0.285205	0.8	0.797	2.64824e-06
RNF213	1.33705e-10	0.325136	0.76	0.716	3.01718e-06
PLD3	1.46849e-10	0.478004	0.887	0.921	3.31378e-06
ANXA11	5.01708e-10	0.275214	0.84	0.902	1.13215e-05
CRELD2	6.83867e-09	0.26706	0.673	0.485	0.000154321
IGHG1	4.29792e-08	2.88244	0.113	0.033	0.000969869
CXCL8	4.6112e-08	0.327862	0.56	0.394	0.00104056
DDIT4	7.63228e-08	0.481239	0.587	0.419	0.0017223
EVL	1.89816e-07	0.263316	0.653	0.533	0.00428338
RPN1	1.48342e-06	0.253146	0.847	0.819	0.0334748

## Sheet: Endothelial
	p_val	avg_logFC	pct.1	pct.2	p_val_adj
IL7R	0	2.96383	0.594	0.016	0
CLDN5	0	2.87313	0.979	0.021	0
FCN3	0	2.65792	0.65	0.008	0
SPARCL1	0	2.63209	0.79	0.047	0
CALCRL	0	2.57765	0.825	0.017	0
RAMP2	0	2.57264	0.958	0.047	0
BST2	0	2.49757	0.93	0.061	0
VWF	0	2.4556	0.566	0.016	0
TMEM100	0	2.37227	0.762	0.01	0
SLC6A4	0	2.2847	0.671	0.009	0
RAMP3	0	2.26934	0.881	0.01	0
CLEC14A	0	2.077	0.825	0.006	0
GNG11	0	2.0619	0.888	0.034	0
SOX18	0	1.85182	0.818	0.011	0
SLCO2A1	0	1.83564	0.748	0.018	0
TBX3	0	1.8147	0.636	0.006	0
PTPRB	0	1.81014	0.538	0.01	0
CLEC3B	0	1.77866	0.783	0.011	0
GRASP	0	1.77459	0.874	0.017	0
GBP4	0	1.77258	0.762	0.048	0
CDH5	0	1.76853	0.839	0.012	0
SPARC	0	1.73101	0.853	0.051	0
EMCN	0	1.72165	0.671	0.008	0
A2M	0	1.71059	0.769	0.032	0
CD93	0	1.66462	0.594	0.008	0
ACVRL1	0	1.66159	0.804	0.025	0
ACE	0	1.56459	0.559	0.018	0
STXBP6	0	1.52305	0.72	0.042	0
IL1RL1	0	1.41105	0.343	0.001	0
GIMAP7	0	1.39793	0.629	0.008	0
FOXF1	0	1.39601	0.727	0.004	0
ITM2A	0	1.32231	0.664	0.027	0
ROBO4	0	1.31495	0.636	0.011	0
PCAT19	0	1.29621	0.692	0.031	0
GATA2	0	1.2884	0.65	0.003	0
LRRC32	0	1.26433	0.524	0.004	0
NES	0	1.25802	0.615	0.005	0
SEMA6A	0	1.25395	0.573	0.011	0
LDB2	0	1.21624	0.65	0.01	0
ECSCR	0	1.2096	0.699	0.017	0
NOTCH4	0	1.20367	0.629	0.022	0
MMRN2	0	1.15731	0.531	0.008	0
ADGRL4	0	1.14762	0.615	0.002	0
FENDRR	0	1.14702	0.531	0.002	0
TMEM204	0	1.12833	0.629	0.011	0
TEK	0	1.11552	0.531	0.006	0
JAM2	0	1.10303	0.573	0.004	0
ADCY4	0	1.10064	0.545	0.02	0
CD34	0	1.09642	0.497	0.014	0
SOX7	0	1.08875	0.517	0.016	0
BTNL9	0	1.08778	0.441	0.013	0
AL590226.1	0	1.08485	0.427	0.006	0
FLT1	0	1.07924	0.531	0.001	0
GJA5	0	1.06057	0.35	0.003	0
KANK3	0	1.01149	0.587	0.018	0
GIMAP1	0	1.00328	0.594	0.012	0
GIMAP4	0	1.00252	0.524	0.014	0
RASIP1	0	1.00171	0.608	0.023	0
S1PR1	0	0.999837	0.51	0.009	0
CA4	0	0.960964	0.28	0.001	0
PCDH12	0	0.954772	0.406	0.006	0
SEMA3G	0	0.920443	0.336	0.005	0
TIE1	0	0.918488	0.497	0.011	0
NRN1	0	0.870586	0.497	0.007	0
IL3RA	0	0.864005	0.503	0.012	0
DACH1	0	0.861878	0.483	0.007	0
CYYR1	0	0.861744	0.427	0.002	0
GIMAP8	0	0.85563	0.469	0.006	0
SOX17	0	0.85361	0.28	0.001	0
SHANK3	0	0.851508	0.503	0.016	0
APLNR	0	0.849569	0.217	0.001	0
MCAM	0	0.835275	0.413	0.006	0
TSPAN18	0	0.831696	0.413	0.008	0
ZEB1	0	0.829611	0.483	0.012	0
ERG	0	0.794581	0.441	0.009	0
GIMAP6	0	0.787077	0.42	0.007	0
PDGFB	0	0.778129	0.385	0.008	0
FAM167B	0	0.741754	0.371	0.008	0
HSPA12B	0	0.736668	0.434	0.006	0
HOXA5	0	0.723294	0.378	0.005	0
SELP	0	0.674198	0.259	0.001	0
NOVA2	0	0.6584	0.385	0.004	0
FAM110D	0	0.641755	0.336	0.004	0
CLEC1A	0	0.616878	0.35	0.003	0
IL18R1	0	0.614022	0.28	0.002	0
ARHGEF15	0	0.577443	0.322	0.003	0
TOX2	0	0.525444	0.273	0.003	0
PLVAP	0	0.510805	0.231	0.001	0
PLCXD3	0	0.49224	0.266	0.002	0
CCM2L	0	0.450102	0.294	0.005	0
GATA2-AS1	0	0.445783	0.308	0.005	0
SLC14A1	0	0.439101	0.182	0.001	0
GIMAP5	0	0.431855	0.21	0.002	0
ST8SIA6	0	0.323556	0.189	0	0
RXFP1	0	0.276826	0.196	0	0
FLI1	1.77172e-296	0.761557	0.406	0.012	3.99807e-292
TIMP3	7.2977e-294	2.67167	0.923	0.082	1.6468e-289
RGS5	1.08311e-293	1.31653	0.476	0.017	2.44414e-289
PECAM1	6.78072e-284	2.45676	0.979	0.105	1.53014e-279
BRINP1	3.1498e-282	0.390841	0.147	0	7.10785e-278
GMFG	1.39783e-281	1.02621	0.552	0.025	3.15434e-277
GJA4	2.97107e-281	1.0644	0.287	0.005	6.70452e-277
SH2D3C	2.22111e-280	1.10182	0.587	0.03	5.01215e-276
JCAD	1.3893e-264	0.869409	0.434	0.016	3.1351e-260
TBX2	9.00897e-263	1.07547	0.329	0.008	2.03296e-258
THSD1	2.96342e-257	0.751707	0.406	0.014	6.68726e-253
COX7A1	5.34861e-248	0.951861	0.552	0.03	1.20697e-243
LMO2	5.38617e-248	1.47196	0.776	0.067	1.21544e-243
NDRG4	1.41871e-242	0.301693	0.217	0.003	3.20145e-238
CLEC2B	3.48261e-240	1.3738	0.566	0.034	7.85886e-236
COL4A1	2.34267e-237	1.12504	0.476	0.023	5.28646e-233
ACKR1	1.28852e-236	2.27031	0.273	0.006	2.90768e-232
JAM3	1.30987e-236	0.843617	0.448	0.02	2.95585e-232
MYCT1	6.33196e-235	0.809141	0.455	0.021	1.42887e-230
GPR4	1.18906e-223	0.300835	0.175	0.002	2.68323e-219
PREX1	4.25706e-222	0.903551	0.462	0.023	9.60649e-218
ITGA5	6.25593e-220	0.873593	0.462	0.023	1.41171e-215
VCAM1	9.00353e-218	0.830901	0.189	0.003	2.03174e-213
CALD1	9.77666e-217	1.41524	0.734	0.066	2.2062e-212
FAM107A	6.64577e-216	1.10345	0.329	0.011	1.49969e-211
FXYD6	1.78605e-210	0.81717	0.476	0.026	4.03041e-206
SSTR1	6.53363e-207	0.329049	0.126	0.001	1.47438e-202
S100A3	7.60028e-202	0.534054	0.182	0.003	1.71508e-197
NOS1	4.85866e-198	0.357105	0.182	0.003	1.09641e-193
SRGN	2.23764e-194	1.7031	0.65	0.058	5.04946e-190
PCDH17	3.52739e-193	1.9444	0.769	0.089	7.9599e-189
RAPGEF4	5.97714e-192	1.44089	0.664	0.064	1.3488e-187
GATA3	5.60634e-191	0.454206	0.217	0.005	1.26513e-186
USHBP1	2.56333e-190	0.333227	0.21	0.004	5.7844e-186
FGD5	6.40675e-190	0.551972	0.343	0.014	1.44575e-185
POSTN	2.13463e-189	1.22664	0.294	0.01	4.817e-185
C2CD4B	1.66451e-187	1.90749	0.531	0.039	3.75612e-183
FSCN1	1.56383e-185	0.875977	0.455	0.027	3.52895e-181
ENG	2.2511e-183	2.00215	0.804	0.107	5.07982e-179
CXorf36	2.49952e-179	0.466916	0.259	0.008	5.64041e-175
ABI3	4.0135e-177	0.413195	0.252	0.008	9.05686e-173
KCNMB4	3.98576e-176	0.315008	0.175	0.003	8.99426e-172
RNF122	9.19255e-176	0.513284	0.287	0.01	2.07439e-171
THBD	3.40055e-175	1.88848	0.664	0.069	7.67369e-171
MIAT	8.38694e-175	0.481099	0.238	0.007	1.8926e-170
CXCL12	5.909e-174	0.888742	0.21	0.005	1.33343e-169
XAF1	4.04006e-173	1.68133	0.776	0.103	9.1168e-169
CYP26B1	6.48101e-170	0.332495	0.112	0.001	1.46251e-165
ICAM2	2.98101e-164	1.27217	0.601	0.06	6.72695e-160
HEG1	4.55932e-162	1.34508	0.601	0.061	1.02886e-157
TMEM140	7.05961e-162	0.862998	0.483	0.037	1.59307e-157
FYN	1.66198e-161	0.751926	0.441	0.03	3.75043e-157
HLX	2.96887e-157	0.653174	0.385	0.023	6.69954e-153
TCF4	5.84221e-157	1.79906	0.902	0.169	1.31835e-152
BCL6B	8.85279e-156	0.363618	0.21	0.006	1.99772e-151
NPDC1	6.44229e-155	1.5157	0.762	0.114	1.45377e-150
RHOJ	1.1246e-153	0.359486	0.252	0.009	2.53778e-149
STAB1	1.84121e-153	0.29261	0.224	0.007	4.15488e-149
GPIHBP1	7.09118e-149	0.307489	0.14	0.002	1.6002e-144
HHEX	2.40723e-147	0.645356	0.378	0.024	5.43216e-143
SNAI1	3.07468e-147	0.957942	0.42	0.03	6.93832e-143
TAL1	1.26688e-143	0.263472	0.182	0.005	2.85884e-139
CD109	1.41721e-143	0.783565	0.322	0.017	3.19808e-139
IL33	9.4031e-143	1.37975	0.524	0.05	2.1219e-138
STARD8	4.44788e-142	0.349688	0.21	0.007	1.00371e-137
ULBP2	1.41002e-137	0.410699	0.168	0.004	3.18184e-133
GPER1	1.10943e-136	0.267691	0.182	0.005	2.50354e-132
CCL23	4.73443e-135	1.37585	0.175	0.005	1.06837e-130
IFI27	2.31991e-134	3.17761	1	0.311	5.23511e-130
ANKRD20A1	6.57246e-133	0.556664	0.273	0.013	1.48314e-128
MFNG	3.13692e-132	0.481116	0.294	0.016	7.07878e-128
HPGD	7.0293e-132	2.92502	0.594	0.075	1.58623e-127
FAM43A	7.6479e-130	0.852123	0.385	0.028	1.72582e-125
COL4A2	4.76684e-129	1.03715	0.517	0.054	1.07568e-124
KDR	1.56111e-128	1.04335	0.476	0.045	3.52279e-124
PTGIS	2.82596e-128	0.976601	0.231	0.009	6.37707e-124
GPR146	5.30509e-127	0.746509	0.455	0.042	1.19715e-122
TNFRSF4	4.69353e-126	0.399706	0.175	0.005	1.05914e-121
SULT1C4	2.69713e-124	0.337021	0.196	0.007	6.08635e-120
NPR3	2.76793e-124	0.719769	0.294	0.017	6.24611e-120
MARCKSL1	4.46384e-124	1.21075	0.643	0.093	1.00731e-119
SLCO4A1	2.35022e-123	0.366793	0.196	0.007	5.3035e-119
SELE	4.58727e-123	1.67179	0.14	0.003	1.03516e-118
PTGDS	6.32039e-122	0.864805	0.259	0.013	1.42626e-117
ELMO1	2.05687e-121	0.455287	0.266	0.014	4.64153e-117
KLF4	4.25602e-119	2.65834	0.958	0.311	9.60413e-115
HECW2	3.34572e-117	1.11856	0.517	0.061	7.54996e-113
LIMS2	6.05746e-116	0.94378	0.51	0.06	1.36693e-111
VAMP5	2.04329e-115	1.49714	0.79	0.173	4.61089e-111
CX3CL1	5.85061e-115	1.63383	0.636	0.1	1.32025e-110
RUNX1T1	4.76632e-113	0.886873	0.434	0.043	1.07557e-108
UACA	3.22067e-110	0.912861	0.51	0.062	7.26777e-106
KLF2	2.70649e-109	3.19927	1	0.456	6.10746e-105
PLA1A	2.48457e-108	0.812629	0.28	0.018	5.60668e-104
PTGS1	1.0947e-107	0.327513	0.126	0.003	2.47029e-103
LPAR6	2.26974e-107	0.98971	0.517	0.067	5.12189e-103
AKAP12	4.6921e-107	1.44814	0.357	0.029	1.05882e-102
GRK5	6.44466e-107	0.535751	0.294	0.02	1.4543e-102
PDE3B	2.84315e-106	0.379355	0.21	0.01	6.41584e-102
AFAP1L1	4.04843e-106	0.467137	0.301	0.021	9.13569e-102
LYL1	1.18799e-105	0.816488	0.42	0.043	2.68081e-101
SERPINE1	1.88561e-105	0.573173	0.189	0.008	4.25506e-101
CCL14	1.97686e-104	0.270057	0.147	0.004	4.46097e-100
CAV1	1.01486e-102	2.09948	0.986	0.415	2.29014e-98
EGFL7	1.10221e-102	2.29931	0.965	0.424	2.48724e-98
SPHK1	1.49055e-101	0.478875	0.252	0.015	3.36357e-97
SH3BP5	1.3087e-100	1.82717	0.923	0.357	2.95322e-96
SOSTDC1	2.42582e-99	1.04033	0.238	0.014	5.4741e-95
VIPR1	4.1704e-99	1.52088	0.741	0.176	9.41092e-95
CCDC85A	2.51167e-98	0.338296	0.21	0.01	5.66783e-94
TMEM273	1.74829e-97	0.288642	0.182	0.008	3.94518e-93
HOTAIRM1	2.63018e-97	0.48384	0.252	0.016	5.93526e-93
PODXL	3.66049e-97	1.28183	0.664	0.133	8.26025e-93
APOL3	3.40191e-96	1.02175	0.573	0.095	7.67676e-92
PALMD	1.80005e-94	1.16452	0.559	0.088	4.06199e-90
PHLDA1	4.3027e-94	0.843214	0.413	0.046	9.70946e-90
HLA-E	1.31357e-93	2.75906	1	0.976	2.96421e-89
ADAMTSL2	2.56205e-93	0.316507	0.14	0.004	5.78153e-89
EPAS1	3.59341e-92	2.5527	1	0.876	8.10888e-88
SULT1E1	4.90674e-92	0.393517	0.119	0.003	1.10726e-87
CASKIN2	6.01654e-91	1.24538	0.692	0.161	1.35769e-86
B2M	2.09736e-89	1.8623	1	0.999	4.73291e-85
TNFSF10	6.98296e-89	2.5847	0.986	0.67	1.57578e-84
ITM2B	1.21398e-88	1.85336	0.993	0.979	2.73947e-84
IFI44L	1.6729e-88	0.998697	0.462	0.063	3.77507e-84
HLA-B	5.80986e-88	2.1526	1	0.989	1.31105e-83
OAS2	3.28815e-87	0.610737	0.343	0.034	7.42003e-83
F2R	1.94673e-86	0.587153	0.21	0.012	4.393e-82
PARVB	1.37059e-85	0.538779	0.329	0.032	3.09287e-81
HLA-C	5.55969e-85	2.02654	1	0.979	1.2546e-80
ARHGAP29	2.50036e-84	1.80108	0.944	0.539	5.64231e-80
INMT	3.04236e-84	0.275429	0.175	0.008	6.8654e-80
JUNB	3.0357e-83	2.01694	1	0.971	6.85037e-79
TMSB10	3.70074e-83	1.76779	1	0.982	8.35109e-79
ARAP3	5.96685e-83	0.626167	0.413	0.053	1.34648e-78
MSX1	6.90135e-83	0.673965	0.245	0.018	1.55736e-78
TNXB	1.10566e-82	0.44361	0.259	0.019	2.49504e-78
LYVE1	1.41444e-82	0.438742	0.168	0.008	3.19183e-78
HEY1	1.67166e-81	0.778962	0.301	0.028	3.77227e-77
HRH1	2.10972e-81	0.389044	0.245	0.018	4.7608e-77
VIM	4.2848e-81	2.20459	0.972	0.618	9.66909e-77
MSRB3	8.10598e-81	0.484668	0.322	0.032	1.8292e-76
SRPX	5.91242e-80	1.01916	0.343	0.037	1.3342e-75
LUZP1	1.31999e-79	1.20849	0.762	0.24	2.97869e-75
HLA-A	3.03512e-79	1.8742	1	0.989	6.84905e-75
ADAMTS6	3.47991e-79	0.344775	0.203	0.012	7.85277e-75
SOCS3	3.19067e-77	1.87624	0.993	0.848	7.20007e-73
RIPOR1	5.22594e-77	0.849127	0.594	0.129	1.17929e-72
IFI16	3.23611e-76	1.39857	0.762	0.25	7.3026e-72
LCP2	1.02646e-75	0.295763	0.182	0.01	2.31632e-71
IFITM3	1.31431e-75	1.3669	0.993	0.969	2.96586e-71
SNCG	1.42172e-75	0.299663	0.266	0.022	3.20825e-71
IDO1	4.03229e-75	0.367677	0.112	0.004	9.09926e-71
IL32	6.22569e-75	1.76826	0.608	0.139	1.40489e-70
CCL2	5.85711e-74	2.33341	0.559	0.115	1.32171e-69
P2RY1	1.00036e-73	0.385415	0.196	0.013	2.25742e-69
CMTM3	1.34974e-73	0.394601	0.224	0.017	3.04583e-69
PPP1R15A	1.79493e-73	1.79845	0.979	0.863	4.05043e-69
PLAC9	2.02103e-73	0.399368	0.217	0.015	4.56065e-69
SMAD6	2.35311e-73	1.66007	0.678	0.194	5.31002e-69
ENTPD1	1.09878e-72	0.493156	0.273	0.026	2.4795e-68
ZFP36	1.31188e-72	1.57338	0.993	0.956	2.96039e-68
HES1	2.56366e-72	2.63678	0.979	0.79	5.78516e-68
ZEB2	9.0012e-72	0.388076	0.252	0.021	2.03121e-67
DPYSL3	1.72223e-71	0.543385	0.266	0.024	3.88638e-67
LEPR	1.3374e-70	0.789334	0.385	0.054	3.01797e-66
SERPINB9	1.63774e-70	0.58971	0.315	0.035	3.69572e-66
TMTC1	2.84542e-70	0.525704	0.231	0.019	6.42097e-66
ADGRA2	6.72852e-70	0.269881	0.189	0.012	1.51836e-65
VEGFC	1.15211e-69	0.274023	0.168	0.01	2.59985e-65
ARC	1.28199e-69	0.906088	0.462	0.079	2.89293e-65
ISG15	3.56429e-69	1.61496	0.706	0.22	8.04318e-65
PDE1C	1.7163e-68	0.321448	0.154	0.008	3.873e-64
PRDM1	4.59672e-68	0.4431	0.21	0.016	1.0373e-63
CCDC85B	4.98581e-68	1.60939	0.86	0.477	1.1251e-63
FAM171A1	1.16781e-67	0.43737	0.252	0.023	2.63529e-63
NLGN4X	5.28541e-67	0.413301	0.126	0.005	1.1927e-62
KCTD12	7.23945e-67	1.33798	0.566	0.127	1.63365e-62
GPX3	8.19663e-67	1.27397	0.517	0.107	1.84965e-62
COL18A1	1.92616e-66	0.592491	0.329	0.041	4.34657e-62
TNFRSF10D	2.85581e-66	0.930524	0.517	0.109	6.44443e-62
DCHS1	5.5641e-66	0.340576	0.21	0.016	1.25559e-61
RHOB	1.85391e-65	1.45799	0.979	0.909	4.18353e-61
MYZAP	1.86514e-65	0.506922	0.259	0.025	4.20888e-61
DYSF	3.79335e-65	0.343677	0.21	0.017	8.56007e-61
ECE1	5.84388e-65	1.05695	0.559	0.132	1.31873e-60
C7	1.66026e-64	1.50363	0.21	0.017	3.74654e-60
IRF1	4.60089e-64	2.10535	0.923	0.687	1.03824e-59
SEC14L1	4.68354e-64	1.16037	0.769	0.317	1.05689e-59
PALD1	1.00905e-63	0.250171	0.119	0.005	2.27702e-59
FOS	1.88843e-63	1.43886	1	0.987	4.26143e-59
EFNB1	2.46497e-63	0.671565	0.35	0.049	5.56244e-59
CRIP2	3.14047e-63	1.18145	0.671	0.205	7.08678e-59
GIMAP2	4.98448e-63	0.374041	0.252	0.025	1.1248e-58
BMPR2	5.93538e-63	1.66122	0.86	0.533	1.33938e-58
DKK3	7.20927e-63	0.478563	0.238	0.022	1.62684e-58
ID3	1.53283e-62	1.85078	0.888	0.562	3.45899e-58
GNAI2	2.95022e-62	1.44778	0.902	0.753	6.65747e-58
MEIS1	6.91199e-62	0.597189	0.308	0.038	1.55976e-57
DUSP1	3.50633e-61	1.32471	0.993	0.984	7.91239e-57
GBP1	5.5916e-61	1.39065	0.636	0.186	1.2618e-56
GADD45B	2.02782e-60	1.87673	0.951	0.914	4.57598e-56
HYAL2	2.96219e-60	1.7884	0.832	0.482	6.68448e-56
HSPA1A	4.0793e-60	1.97247	0.986	0.953	9.20535e-56
JUND	1.16626e-59	1.35884	1	0.995	2.63178e-55
JUN	1.69725e-59	1.50065	1	0.992	3.83001e-55
RGCC	1.37228e-58	2.2294	0.622	0.182	3.09668e-54
TGM2	1.3794e-58	1.34024	0.811	0.371	3.11275e-54
DDX5	1.87787e-58	0.910287	0.986	0.996	4.23761e-54
ADAMTS4	2.1307e-58	0.307493	0.147	0.009	4.80813e-54
IER2	1.03229e-57	1.62646	0.986	0.956	2.32947e-53
TM4SF1	3.0994e-57	1.66462	0.902	0.656	6.9941e-53
HSPA1B	5.06375e-57	1.45808	0.951	0.903	1.14269e-52
DEPP1	1.41409e-56	1.96502	0.79	0.399	3.19104e-52
LGALS1	1.75114e-56	1.31587	0.622	0.172	3.95163e-52
NUAK1	8.98921e-56	0.751978	0.259	0.03	2.0285e-51
RSPO3	3.01472e-54	0.34526	0.147	0.01	6.80301e-50
CAV2	5.58043e-54	1.33614	0.804	0.43	1.25928e-49
STOM	2.68214e-53	1.22623	0.902	0.87	6.05252e-49
ATF3	3.67268e-53	1.96335	0.916	0.764	8.28777e-49
ID1	2.40766e-52	1.8232	0.923	0.789	5.43312e-48
SEMA3F	2.97584e-52	0.474565	0.294	0.041	6.71528e-48
EGR3	5.05379e-52	0.711748	0.336	0.053	1.14044e-47
H3F3B	1.42447e-51	1.00705	0.993	0.996	3.21445e-47
TGFBR3	4.67034e-51	0.844924	0.524	0.142	1.05391e-46
IGFBP4	6.24309e-51	1.25399	0.895	0.787	1.40881e-46
TUBB6	7.46158e-51	0.477813	0.336	0.053	1.68378e-46
SLC9A3R2	2.44138e-50	1.65618	0.853	0.75	5.50923e-46
TMEM47	3.08036e-50	0.497055	0.336	0.055	6.95114e-46
AKT3	6.81276e-50	0.378812	0.224	0.025	1.53737e-45
CFL1	7.26677e-50	0.981923	0.951	0.96	1.63982e-45
GUK1	1.1382e-49	0.92361	0.895	0.899	2.56847e-45
ADGRL2	1.14809e-49	1.13573	0.552	0.168	2.59078e-45
ETS1	2.10618e-49	0.987836	0.538	0.158	4.7528e-45
AQP1	1.41754e-48	1.31919	0.923	0.805	3.19883e-44
PSMB9	1.46429e-48	1.25782	0.699	0.321	3.30432e-44
ACTB	3.41771e-48	0.768511	1	0.995	7.71241e-44
IFIT3	4.65306e-48	1.4436	0.629	0.237	1.05001e-43
SLFN11	7.45226e-48	0.445707	0.294	0.044	1.68168e-43
CD14	2.35609e-47	0.748054	0.378	0.075	5.31675e-43
PXDN	5.3885e-47	0.426555	0.21	0.023	1.21597e-42
WARS	6.99864e-47	1.45298	0.797	0.551	1.57931e-42
RAC1	1.98342e-46	0.753928	0.923	0.963	4.47578e-42
TNFRSF1B	3.292e-46	0.480864	0.301	0.048	7.42872e-42
FKBP1A	4.25397e-46	1.25649	0.846	0.837	9.5995e-42
ITGA1	6.78402e-46	1.35513	0.538	0.168	1.53088e-41
LMCD1	9.91375e-46	0.916286	0.462	0.118	2.23714e-41
TLR4	1.00062e-45	0.345914	0.203	0.022	2.25799e-41
EPB41L2	2.33092e-45	0.965295	0.517	0.151	5.25996e-41
MMRN1	3.04695e-45	0.545868	0.161	0.014	6.87574e-41
LAP3	3.63648e-45	1.41448	0.79	0.531	8.20609e-41
DNAJA1	3.65713e-45	1.52673	0.923	0.93	8.25268e-41
ARID5A	1.06883e-44	0.709017	0.427	0.102	2.41193e-40
FZD4	2.41848e-44	0.541659	0.301	0.05	5.45753e-40
KIAA0355	3.32718e-44	1.23801	0.713	0.382	7.50811e-40
CCDC68	4.56291e-44	0.907456	0.587	0.216	1.02967e-39
ARHGAP18	7.0174e-44	1.66062	0.72	0.351	1.58355e-39
TINAGL1	8.43921e-44	0.891159	0.483	0.137	1.90439e-39
ESAM	1.35441e-43	1.34746	0.804	0.585	3.05636e-39
SULF2	2.14518e-43	0.389023	0.21	0.025	4.84082e-39
EMP3	3.20695e-43	1.07404	0.615	0.239	7.2368e-39
FHL1	3.35323e-43	0.498648	0.287	0.045	7.56689e-39
CAVIN1	5.1365e-43	1.35678	0.79	0.596	1.1591e-38
TIMP1	6.37577e-43	1.55376	0.678	0.296	1.43876e-38
HLA-F	1.04338e-42	1.22036	0.776	0.528	2.35449e-38
PPP1R18	1.58056e-42	0.392578	0.21	0.025	3.56669e-38
NR4A1	1.69388e-42	1.44255	0.916	0.819	3.82242e-38
DLL4	2.02953e-42	0.857349	0.399	0.093	4.57983e-38
MX2	2.81034e-42	0.587834	0.238	0.033	6.34181e-38
CARHSP1	3.17556e-42	1.21975	0.734	0.435	7.16597e-38
EVA1B	5.59739e-42	0.888133	0.517	0.164	1.26311e-37
STC2	6.0749e-42	0.460823	0.182	0.019	1.37086e-37
MYL6	2.4965e-41	0.70925	0.986	0.982	5.63361e-37
MYL12A	3.07823e-41	0.829158	0.916	0.952	6.94634e-37
SGK1	5.03206e-41	1.92372	0.79	0.534	1.13553e-36
FERMT2	8.74971e-41	1.02191	0.79	0.604	1.97446e-36
SIPA1L2	1.04081e-40	0.637193	0.308	0.057	2.3487e-36
EIF1	1.06719e-40	0.714865	1	0.998	2.40823e-36
TGFB1	1.13999e-40	0.527528	0.378	0.084	2.57251e-36
SERTAD1	1.19804e-40	1.5187	0.797	0.583	2.70351e-36
FRMD4A	3.84985e-40	0.810984	0.322	0.062	8.68757e-36
ARGLU1	4.43429e-40	1.57883	0.895	0.94	1.00064e-35
CDKN1A	5.69173e-40	1.4298	0.692	0.367	1.2844e-35
CARD16	1.04785e-39	0.881762	0.497	0.159	2.36459e-35
LAMA4	1.23526e-39	0.299718	0.168	0.017	2.78749e-35
AMIGO2	3.02203e-39	0.562157	0.301	0.055	6.81951e-35
CAVIN2	8.97437e-39	1.34472	0.762	0.473	2.02516e-34
SIRPA	1.3678e-38	0.327612	0.189	0.022	3.08659e-34
ACTG1	1.41133e-38	0.772083	0.986	0.994	3.1848e-34
ADRB1	2.24375e-38	0.977427	0.35	0.077	5.06324e-34
CCNL1	2.44726e-38	0.959398	0.937	0.951	5.52249e-34
DGKE	6.78964e-38	0.510571	0.336	0.072	1.53215e-33
CLIC1	1.42768e-37	0.759801	0.895	0.902	3.2217e-33
TSPAN7	2.02257e-37	1.02229	0.49	0.164	4.56412e-33
OLFML2A	2.02417e-37	0.274247	0.154	0.015	4.56775e-33
SON	2.60116e-37	0.753599	0.972	0.984	5.86977e-33
OAS1	2.90823e-37	0.471856	0.273	0.048	6.56271e-33
NOSTRIN	3.90623e-37	1.01665	0.503	0.175	8.81479e-33
TRA2B	5.09671e-37	1.02274	0.944	0.942	1.15012e-32
COL6A2	9.14759e-37	0.272018	0.217	0.03	2.06424e-32
GFOD1	1.80582e-36	0.721229	0.343	0.078	4.07501e-32
MCC	2.50836e-36	0.427954	0.28	0.052	5.66037e-32
FMNL3	4.74341e-36	0.301241	0.168	0.019	1.0704e-31
DST	7.06072e-36	0.778568	0.497	0.154	1.59332e-31
MARCKS	1.04071e-35	0.973796	0.566	0.195	2.34846e-31
SPTBN1	1.14153e-35	0.918603	0.881	0.943	2.57598e-31
RALA	1.15409e-35	1.19958	0.748	0.57	2.60431e-31
DNAJB1	1.35126e-35	1.50333	0.916	0.935	3.04925e-31
FUT1	1.79984e-35	0.394456	0.21	0.03	4.06152e-31
APP	1.89118e-35	1.05894	0.811	0.786	4.26764e-31
KL	2.52069e-35	0.346355	0.168	0.02	5.68819e-31
ARHGAP6	3.31385e-35	0.392405	0.189	0.025	7.47803e-31
LY6E	1.40575e-34	1.02383	0.825	0.651	3.17221e-30
CSRNP1	3.3824e-34	1.00277	0.776	0.639	7.63273e-30
IFI6	4.1703e-34	1.14763	0.629	0.304	9.41069e-30
SKAP2	5.14811e-34	0.825666	0.524	0.204	1.16172e-29
IFNGR1	7.84882e-34	1.12181	0.762	0.628	1.77116e-29
ELK3	1.31773e-33	0.80106	0.552	0.217	2.97359e-29
NRP1	1.38268e-33	0.980574	0.497	0.182	3.12016e-29
PLEKHG1	3.79293e-33	0.581975	0.343	0.083	8.55913e-29
AC092040.1	4.49843e-33	0.372151	0.182	0.024	1.01512e-28
BTG2	5.54906e-33	1.03899	0.902	0.87	1.2522e-28
HLA-DRB1	1.57959e-32	1.29221	0.93	0.94	3.56449e-28
PRICKLE2	1.75739e-32	0.723092	0.42	0.128	3.96572e-28
FLT4	2.38005e-32	0.295108	0.154	0.018	5.37081e-28
EMP1	2.6982e-32	1.66737	0.713	0.512	6.08875e-28
EPSTI1	3.52883e-32	0.540925	0.245	0.044	7.96316e-28
TJP1	6.23258e-32	0.883888	0.776	0.728	1.40644e-27
RRAS	6.85565e-32	1.0162	0.734	0.587	1.54705e-27
GALNT18	7.30851e-32	0.68049	0.476	0.169	1.64924e-27
EXOC3L1	9.18275e-32	0.291183	0.133	0.014	2.07218e-27
CDH13	9.39926e-32	0.295857	0.105	0.009	2.12104e-27
SASH1	2.45189e-31	1.03364	0.664	0.418	5.53294e-27
NAV1	3.65629e-31	0.419071	0.266	0.053	8.25079e-27
AKR1C3	4.28978e-31	0.900559	0.462	0.152	9.68032e-27
FUS	5.42245e-31	0.931239	0.867	0.936	1.22363e-26
PPFIBP1	5.51653e-31	0.749288	0.545	0.231	1.24486e-26
HNRNPA2B1	5.88919e-31	0.592529	0.986	0.991	1.32896e-26
PRSS23	6.74507e-31	1.38661	0.392	0.112	1.52209e-26
DISP1	7.01287e-31	0.615921	0.259	0.052	1.58252e-26
IFITM2	1.52754e-30	0.993483	0.825	0.836	3.44704e-26
SNRK	1.99175e-30	0.934637	0.58	0.292	4.49458e-26
ITGB1	1.99809e-30	0.869341	0.825	0.937	4.50888e-26
B3GALNT1	2.42495e-30	0.444991	0.224	0.039	5.47214e-26
SRSF7	3.43325e-30	1.12043	0.895	0.928	7.74746e-26
VSIR	3.67911e-30	0.564587	0.35	0.093	8.30229e-26
CALM1	4.79442e-30	0.589975	0.951	0.973	1.08191e-25
NFKBIA	4.79479e-30	1.00778	0.951	0.965	1.08199e-25
MLKL	6.95691e-30	0.535451	0.266	0.056	1.5699e-25
YBX3	1.66706e-29	0.88129	0.881	0.968	3.76189e-25
ARHGAP4	1.857e-29	0.32518	0.224	0.04	4.1905e-25
DDX3X	1.89557e-29	0.870184	0.86	0.927	4.27754e-25
PLA2G4C	1.90255e-29	0.320475	0.147	0.018	4.29329e-25
EMP2	3.19159e-29	0.847998	0.944	0.96	7.20213e-25
RHOC	7.40219e-29	0.94272	0.72	0.605	1.67038e-24
BTG1	8.06276e-29	0.719104	0.944	0.968	1.81944e-24
QKI	8.07235e-29	1.04746	0.755	0.701	1.82161e-24
PSMB8	8.8141e-29	0.976231	0.748	0.687	1.98899e-24
TMEM44	1.10789e-28	0.322927	0.259	0.054	2.50007e-24
HSP90AA1	1.42392e-28	1.21066	0.965	0.996	3.21323e-24
TPM3	2.22313e-28	0.882811	0.776	0.837	5.01671e-24
ITIH5	2.49097e-28	0.274082	0.126	0.014	5.62113e-24
BGN	2.86073e-28	0.312685	0.147	0.018	6.45553e-24
ITPRIP	3.48859e-28	0.853368	0.531	0.245	7.87236e-24
IGFBP7	5.24509e-28	1.21403	0.643	0.317	1.18361e-23
POMP	6.17589e-28	0.780818	0.797	0.861	1.39365e-23
LTC4S	6.40719e-28	0.788786	0.441	0.162	1.44585e-23
TMSB4X	9.65324e-28	0.706474	0.993	0.994	2.17835e-23
CDKN1C	1.03029e-27	1.14807	0.573	0.291	2.32496e-23
PRX	2.10381e-27	0.635852	0.315	0.083	4.74746e-23
SAMD9L	2.55696e-27	0.809545	0.434	0.157	5.77005e-23
HSP90AB1	3.38812e-27	0.967384	0.979	0.992	7.64564e-23
FOSB	4.00527e-27	1.10069	0.902	0.9	9.03829e-23
FAT4	5.10996e-27	0.271976	0.189	0.031	1.15311e-22
VAV3	5.18488e-27	0.35229	0.168	0.025	1.17002e-22
MT1A	1.18999e-26	0.488674	0.133	0.016	2.68534e-22
SRSF3	1.19961e-26	0.844361	0.853	0.954	2.70704e-22
RDX	1.77346e-26	1.35813	0.776	0.831	4.00199e-22
SLC2A3	2.27885e-26	1.48964	0.741	0.622	5.14246e-22
MIDN	2.3287e-26	0.95709	0.811	0.811	5.25494e-22
TPST2	2.57299e-26	0.890817	0.566	0.313	5.80621e-22
IFIT1	3.61889e-26	0.97029	0.399	0.137	8.16638e-22
PTMA	1.18993e-25	0.59618	1	0.992	2.68519e-21
DYNLL1	1.44215e-25	0.467312	0.874	0.894	3.25435e-21
RNF125	4.15959e-25	0.38286	0.196	0.036	9.38653e-21
CD99	5.38329e-25	1.03726	0.734	0.742	1.21479e-20
ADIRF	6.32319e-25	1.21967	0.783	0.763	1.42689e-20
PLCB4	6.52229e-25	0.374697	0.231	0.048	1.47182e-20
TXNIP	1.11772e-24	0.732047	0.951	0.958	2.52225e-20
TAGLN2	1.2121e-24	0.714776	0.825	0.894	2.73522e-20
NCKAP5	1.52176e-24	0.688768	0.245	0.055	3.434e-20
AHNAK2	1.78398e-24	0.254077	0.168	0.027	4.02573e-20
MYL12B	2.00974e-24	0.544166	0.93	0.965	4.53517e-20
CPE	2.59455e-24	0.997507	0.189	0.034	5.85486e-20
MAFF	2.82948e-24	0.881421	0.755	0.645	6.38501e-20
EGR1	3.33154e-24	0.936153	0.902	0.918	7.51795e-20
PPARGC1B	3.74918e-24	0.600537	0.203	0.04	8.46039e-20
MEIS2	6.14805e-24	0.786577	0.517	0.26	1.38737e-19
CSF1	7.78036e-24	0.90659	0.406	0.152	1.75572e-19
ADM	8.59925e-24	0.365766	0.175	0.03	1.94051e-19
KLF10	1.05909e-23	1.01118	0.713	0.606	2.38994e-19
PLXDC2	1.15917e-23	0.321036	0.231	0.05	2.61579e-19
PREX2	1.31342e-23	0.628109	0.399	0.148	2.96385e-19
MSN	1.52928e-23	0.750972	0.804	0.852	3.45097e-19
ABI3BP	2.22757e-23	0.431908	0.203	0.04	5.02673e-19
PIK3R3	2.50258e-23	1.02015	0.503	0.255	5.64732e-19
C1orf54	5.89007e-23	0.351778	0.203	0.041	1.32915e-18
CREB5	8.40303e-23	0.291096	0.161	0.027	1.89623e-18
EIF4A2	9.46815e-23	0.62257	0.867	0.957	2.13658e-18
PLSCR4	1.1881e-22	0.53638	0.385	0.141	2.68107e-18
S100A10	1.62278e-22	0.668662	0.853	0.867	3.66196e-18
LFNG	1.76453e-22	0.302047	0.182	0.034	3.98185e-18
DDIT4	2.9872e-22	1.22236	0.615	0.419	6.74091e-18
LIMA1	3.34176e-22	0.850145	0.713	0.717	7.54101e-18
PRKCE	4.56762e-22	0.964864	0.552	0.33	1.03073e-17
DUSP5	4.78901e-22	0.732386	0.497	0.243	1.08069e-17
RBM39	5.36205e-22	0.52488	0.86	0.965	1.21e-17
UBE2D3	6.09438e-22	0.78303	0.853	0.95	1.37526e-17
PRKX	6.15688e-22	0.356838	0.21	0.045	1.38936e-17
ICAM1	1.14762e-21	1.1821	0.783	0.796	2.58973e-17
RGS9	1.28556e-21	0.592669	0.238	0.058	2.90099e-17
NLRC5	2.14489e-21	0.361349	0.238	0.059	4.84016e-17
NEURL1B	2.22755e-21	0.262715	0.182	0.035	5.02668e-17
TMEM88	2.37175e-21	0.447073	0.238	0.059	5.35209e-17
VAT1	5.78716e-21	0.774629	0.503	0.267	1.30593e-16
CDK17	6.05515e-21	0.569462	0.42	0.181	1.36641e-16
MX1	7.10636e-21	0.93536	0.469	0.23	1.60362e-16
LTBP1	1.45423e-20	0.297692	0.147	0.025	3.28161e-16
KLF7	2.15102e-20	0.787454	0.441	0.206	4.85399e-16
PNRC1	2.49264e-20	0.637318	0.86	0.941	5.6249e-16
RNF144B	2.54975e-20	0.825457	0.51	0.29	5.75378e-16
PDLIM1	3.07998e-20	0.69019	0.783	0.919	6.95029e-16
APOL1	3.6694e-20	0.805291	0.531	0.321	8.28036e-16
TSPAN9	4.35708e-20	0.585582	0.427	0.193	9.83218e-16
ZFP36L2	4.99001e-20	0.973861	0.727	0.722	1.12605e-15
IFI44	5.14072e-20	0.596996	0.378	0.15	1.16005e-15
FNBP1	5.48337e-20	0.610537	0.434	0.197	1.23738e-15
CSRP2	6.04421e-20	0.716364	0.35	0.128	1.36394e-15
DNAJB4	8.42416e-20	0.91912	0.476	0.246	1.901e-15
HERC5	8.78532e-20	0.395066	0.189	0.041	1.98249e-15
RTN4	9.60805e-20	0.588069	0.895	0.95	2.16815e-15
RAB11A	1.47424e-19	0.813264	0.713	0.791	3.32676e-15
IFIT2	1.51473e-19	0.907551	0.35	0.132	3.41815e-15
IL6	1.55733e-19	0.993945	0.252	0.07	3.51426e-15
LAPTM4A	1.63292e-19	0.529608	0.846	0.953	3.68484e-15
CDC37	1.71371e-19	0.808037	0.713	0.801	3.86717e-15
SERPINB6	1.74241e-19	0.897037	0.72	0.769	3.93192e-15
UBB	2.13219e-19	0.770826	0.958	0.983	4.81151e-15
SERPINB1	4.12565e-19	0.742449	0.804	0.876	9.30993e-15
TUBA1B	1.05418e-18	0.712357	0.804	0.927	2.37887e-14
S100A16	1.58508e-18	0.782412	0.685	0.686	3.5769e-14
PLSCR1	1.7493e-18	0.890062	0.608	0.486	3.94747e-14
EFNB2	2.11336e-18	1.43914	0.629	0.553	4.769e-14
TGFBR2	2.35897e-18	0.734031	0.783	0.863	5.32325e-14
BAALC	3.14058e-18	0.321997	0.126	0.021	7.08704e-14
MAGED2	3.20313e-18	0.728442	0.699	0.729	7.22818e-14
IER5	3.77848e-18	1.13727	0.706	0.714	8.52652e-14
NRARP	4.36998e-18	0.418424	0.231	0.062	9.86131e-14
PPM1F	4.88263e-18	0.41624	0.287	0.095	1.10181e-13
PRPSAP1	5.33244e-18	0.902581	0.545	0.374	1.20332e-13
TAP1	5.85075e-18	0.861709	0.51	0.314	1.32028e-13
UBC	6.30271e-18	0.55787	0.993	0.998	1.42227e-13
NEDD9	1.1734e-17	0.737855	0.748	0.789	2.64789e-13
TUBB	1.33776e-17	0.725396	0.727	0.773	3.01878e-13
SDCBP	2.58157e-17	0.808115	0.713	0.815	5.82558e-13
SH3BGRL3	3.92245e-17	0.729187	0.699	0.752	8.8514e-13
MYH9	4.08127e-17	0.793421	0.72	0.844	9.20979e-13
ZNF467	5.98421e-17	0.308298	0.259	0.082	1.3504e-12
SP100	6.87602e-17	0.815224	0.643	0.597	1.55164e-12
ENY2	7.64603e-17	0.897696	0.699	0.826	1.7254e-12
IER3	8.82403e-17	1.27075	0.692	0.611	1.99123e-12
SRSF5	9.78853e-17	0.542902	0.832	0.972	2.20888e-12
LARP6	1.06455e-16	0.27205	0.203	0.052	2.40227e-12
CLIC4	1.07523e-16	0.799594	0.643	0.626	2.42637e-12
OPTN	1.07896e-16	0.715055	0.469	0.262	2.43478e-12
GNB4	1.09846e-16	0.45733	0.322	0.124	2.47878e-12
ARHGAP23	1.24307e-16	0.47847	0.35	0.144	2.80512e-12
LEPROT	1.63697e-16	0.691033	0.706	0.816	3.69398e-12
CPNE8	2.57525e-16	0.682512	0.434	0.231	5.8113e-12
SYNM	3.02694e-16	0.273687	0.133	0.025	6.83059e-12
MEF2A	3.04172e-16	0.831793	0.636	0.599	6.86395e-12
CHL1	3.31647e-16	0.334368	0.133	0.025	7.48395e-12
DDX3Y	3.66437e-16	0.830622	0.699	0.729	8.26901e-12
PARP14	3.97307e-16	0.722305	0.783	0.849	8.96563e-12
ASAP1	4.13555e-16	0.49041	0.35	0.149	9.33228e-12
FRYL	5.3121e-16	0.792687	0.531	0.374	1.19873e-11
H3F3A	8.92882e-16	0.342519	0.965	0.987	2.01488e-11
SHROOM4	9.80852e-16	0.869126	0.49	0.309	2.21339e-11
CYP3A5	1.12057e-15	0.485813	0.175	0.043	2.52867e-11
CFLAR	1.18426e-15	0.569984	0.797	0.93	2.67239e-11
ETS2	1.38159e-15	0.756938	0.79	0.897	3.11769e-11
MT1M	1.62349e-15	1.41495	0.294	0.11	3.66357e-11
CD40	1.92154e-15	0.755346	0.531	0.385	4.33615e-11
MAP3K11	2.44346e-15	0.73721	0.573	0.479	5.51392e-11
PLCG2	2.91992e-15	0.286939	0.189	0.05	6.58908e-11
GSN	2.99063e-15	1.14171	0.636	0.553	6.74865e-11
MACF1	3.27465e-15	0.520426	0.804	0.922	7.38958e-11
MT2A	4.31734e-15	1.5174	0.741	0.747	9.74251e-11
BTN3A2	4.41654e-15	0.77429	0.434	0.243	9.96637e-11
SCARF1	5.79314e-15	0.550881	0.406	0.21	1.30728e-10
TCIM	8.16273e-15	1.02826	0.902	0.866	1.842e-10
LIFR	1.02095e-14	1.44583	0.622	0.64	2.30387e-10
CAPZA2	1.19682e-14	0.63174	0.678	0.798	2.70075e-10
NFE2L3	1.46369e-14	0.259915	0.154	0.036	3.30296e-10
TUBA1A	1.70576e-14	0.794353	0.713	0.69	3.84923e-10
BATF2	2.24859e-14	0.350703	0.182	0.049	5.07418e-10
FOXC1	2.6096e-14	0.455992	0.224	0.07	5.88883e-10
SHE	2.68875e-14	0.615615	0.434	0.248	6.06742e-10
F8	2.7323e-14	0.589155	0.245	0.084	6.16571e-10
ABCG1	2.7863e-14	0.268838	0.217	0.065	6.28757e-10
PSME1	3.12536e-14	0.688959	0.727	0.88	7.05269e-10
TPM4	7.29707e-14	0.772918	0.713	0.856	1.64666e-09
RCSD1	7.46072e-14	0.252729	0.119	0.024	1.68359e-09
FBLIM1	8.31919e-14	0.373452	0.189	0.054	1.87731e-09
FAM89A	9.30048e-14	0.599006	0.406	0.22	2.09875e-09
IRF9	1.00194e-13	0.481929	0.266	0.099	2.26099e-09
EIF5	1.12099e-13	0.643001	0.804	0.938	2.52963e-09
NR3C1	1.26523e-13	0.699087	0.664	0.738	2.85512e-09
NLRP1	1.27157e-13	0.285591	0.252	0.086	2.86942e-09
DDX60L	1.48394e-13	0.379671	0.21	0.065	3.34866e-09
FCGRT	1.67805e-13	0.510175	0.72	0.879	3.78668e-09
CD81	1.73772e-13	0.411155	0.916	0.984	3.92134e-09
IER5L	2.03898e-13	0.801107	0.462	0.287	4.60116e-09
SLC3A2	2.57075e-13	0.683884	0.692	0.774	5.80115e-09
EML1	3.50123e-13	0.457327	0.364	0.182	7.90087e-09
MCL1	4.86351e-13	0.53157	0.832	0.932	1.0975e-08
HIF3A	5.33994e-13	0.579747	0.364	0.184	1.20501e-08
MOB2	5.62681e-13	0.638564	0.51	0.391	1.26975e-08
RSRP1	5.74359e-13	0.711729	0.692	0.807	1.2961e-08
LAYN	6.93481e-13	0.259527	0.154	0.039	1.56491e-08
RAP1B	7.58916e-13	0.706982	0.657	0.764	1.71257e-08
RSRC2	8.28285e-13	0.656236	0.741	0.878	1.86911e-08
SRGAP1	8.98826e-13	0.485079	0.287	0.117	2.02829e-08
PDLIM3	1.02312e-12	0.474218	0.301	0.123	2.30878e-08
RTP4	1.06107e-12	0.371439	0.217	0.073	2.39441e-08
DGKH	1.31861e-12	0.573004	0.336	0.154	2.97557e-08
LIMD2	1.35054e-12	0.258262	0.147	0.037	3.04762e-08
TSPAN11	1.43692e-12	0.272709	0.112	0.023	3.24255e-08
SERPINH1	1.58342e-12	0.852095	0.657	0.678	3.57315e-08
PDLIM7	1.61082e-12	0.292632	0.252	0.095	3.63497e-08
PMP22	1.83243e-12	0.271072	0.238	0.082	4.13505e-08
CTTNBP2NL	2.31526e-12	0.782735	0.455	0.31	5.22462e-08
NCALD	2.51065e-12	0.344371	0.203	0.067	5.66554e-08
PHLDB1	2.82111e-12	0.533921	0.315	0.147	6.36612e-08
PLK2	3.43356e-12	0.85809	0.503	0.356	7.74818e-08
TYMP	3.76516e-12	1.01418	0.629	0.659	8.49645e-08
TCP1	4.60637e-12	0.722418	0.671	0.766	1.03947e-07
PTPN12	5.00959e-12	0.655264	0.65	0.744	1.13046e-07
TTL	5.12291e-12	0.58604	0.329	0.161	1.15604e-07
TRIM69	6.32838e-12	0.549433	0.357	0.19	1.42806e-07
CDC42EP5	7.48649e-12	0.326744	0.252	0.096	1.6894e-07
SRSF2	8.91249e-12	0.575744	0.734	0.874	2.01119e-07
SPTAN1	1.08424e-11	0.799171	0.643	0.72	2.44669e-07
GNA14	1.14702e-11	0.291526	0.21	0.072	2.58837e-07
DOCK6	1.23838e-11	0.408709	0.315	0.15	2.79453e-07
DDX58	1.38697e-11	0.458196	0.259	0.106	3.12984e-07
YWHAB	1.42918e-11	0.425013	0.811	0.952	3.22508e-07
INPP1	1.55615e-11	0.525885	0.35	0.188	3.5116e-07
CTNNAL1	1.91919e-11	1.11808	0.545	0.509	4.33085e-07
LHFPL6	2.11882e-11	0.754218	0.503	0.39	4.78132e-07
KLF11	2.57671e-11	0.553749	0.378	0.216	5.8146e-07
ZNF331	2.6652e-11	0.881804	0.497	0.385	6.01428e-07
ID2	3.32492e-11	0.904935	0.692	0.732	7.50302e-07
TNFRSF1A	3.97368e-11	0.59384	0.636	0.733	8.967e-07
AC020916.1	4.55737e-11	0.774439	0.427	0.277	1.02842e-06
CTNND1	4.88793e-11	0.642965	0.692	0.825	1.10301e-06
TLNRD1	5.46814e-11	0.62959	0.434	0.298	1.23394e-06
FLOT1	7.45648e-11	0.58743	0.629	0.715	1.68263e-06
DAAM1	9.61537e-11	0.7948	0.573	0.565	2.1698e-06
CD59	1.13636e-10	0.745668	0.811	0.962	2.56432e-06
RBMS3	1.20755e-10	0.448597	0.315	0.153	2.72495e-06
PLAT	1.23604e-10	1.13009	0.273	0.124	2.78926e-06
HNRNPDL	1.29323e-10	0.403586	0.832	0.959	2.91831e-06
IL6ST	1.33022e-10	0.71891	0.734	0.921	3.00178e-06
NFKBIZ	1.45278e-10	0.532095	0.832	0.921	3.27835e-06
TRIB2	1.56225e-10	0.576124	0.364	0.213	3.52538e-06
RNF213	1.63205e-10	0.656378	0.643	0.718	3.68288e-06
RB1	2.12164e-10	0.665296	0.469	0.359	4.78769e-06
DPYSL2	2.36161e-10	0.552671	0.685	0.805	5.3292e-06
PRCP	3.61905e-10	0.955813	0.462	0.36	8.16675e-06
HSPA8	4.01153e-10	0.844463	0.888	0.97	9.05243e-06
SLC15A3	4.09538e-10	0.356829	0.224	0.089	9.24163e-06
CGAS	4.11749e-10	0.257038	0.168	0.055	9.29154e-06
IL15RA	4.3658e-10	0.305658	0.217	0.085	9.85186e-06
SNX9	4.55191e-10	0.257594	0.196	0.07	1.02718e-05
HSPB8	4.60537e-10	0.683572	0.469	0.357	1.03925e-05
NXPE3	4.62659e-10	0.387457	0.231	0.095	1.04404e-05
SERPING1	4.98524e-10	0.568891	0.685	0.807	1.12497e-05
LGALS9	5.24709e-10	0.407523	0.217	0.084	1.18406e-05
PLK3	7.99793e-10	0.711576	0.51	0.412	1.80481e-05
ACTN4	8.0613e-10	0.4588	0.776	0.957	1.81911e-05
BAG3	9.79167e-10	0.877344	0.65	0.696	2.20959e-05
MYLK	1.01132e-09	0.72954	0.462	0.347	2.28215e-05
SLFN5	1.3817e-09	0.784112	0.566	0.559	3.11795e-05
CNTNAP3B	1.47207e-09	0.282822	0.217	0.087	3.32188e-05
ITGB4	1.54823e-09	0.412346	0.259	0.118	3.49374e-05
ATP2A3	1.59859e-09	0.287386	0.161	0.053	3.60738e-05
TNFAIP1	1.79358e-09	0.672585	0.448	0.339	4.04739e-05
MAP3K8	1.98195e-09	0.697942	0.573	0.584	4.47247e-05
SKIL	2.11773e-09	0.714747	0.566	0.579	4.77886e-05
ANXA1	2.22753e-09	0.720294	0.825	0.871	5.02665e-05
NKTR	2.26403e-09	0.708311	0.699	0.876	5.109e-05
MIER2	2.50168e-09	0.381782	0.301	0.159	5.64528e-05
MYADM	2.58739e-09	0.88188	0.483	0.387	5.8387e-05
DDAH2	2.58869e-09	0.664421	0.49	0.409	5.84163e-05
SERINC3	2.98998e-09	0.569985	0.636	0.797	6.74719e-05
SAMD9	3.96075e-09	0.627439	0.294	0.155	8.93783e-05
SMAD7	4.13133e-09	0.728363	0.413	0.29	9.32276e-05
PKIG	4.21323e-09	0.557034	0.455	0.331	9.50757e-05
NFIB	4.83146e-09	0.659595	0.622	0.754	0.000109027
RBM8A	4.94713e-09	0.463098	0.72	0.872	0.000111637
STAT3	5.37159e-09	0.446457	0.825	0.967	0.000121215
RHOA	6.60823e-09	0.364688	0.755	0.945	0.000149121
AC104506.1	6.84542e-09	0.339674	0.196	0.078	0.000154474
SYNE2	7.58825e-09	0.6926	0.692	0.832	0.000171236
ARHGEF10	7.66922e-09	0.510448	0.308	0.17	0.000173064
EOGT	9.12274e-09	0.467276	0.315	0.178	0.000205864
CD82	9.18501e-09	0.753103	0.517	0.483	0.000207269
ZFAND2A	1.06046e-08	0.728313	0.378	0.251	0.000239303
DGKZ	1.0615e-08	0.467969	0.406	0.289	0.000239537
PEA15	1.12268e-08	0.571607	0.517	0.477	0.000253345
TAP2	1.17373e-08	0.506667	0.357	0.228	0.000264865
PON2	1.30704e-08	0.554643	0.664	0.817	0.000294947
ZMIZ1	1.31841e-08	0.584669	0.413	0.298	0.000297512
LHFPL2	1.35316e-08	0.376949	0.245	0.115	0.000305354
CDKN2D	1.38845e-08	0.389068	0.308	0.17	0.000313318
ERAP2	1.71501e-08	0.524945	0.378	0.253	0.00038701
RAB30	1.7272e-08	0.285106	0.217	0.094	0.000389759
NECTIN2	1.75869e-08	0.497719	0.629	0.75	0.000396866
SH3BP4	1.77828e-08	0.44647	0.301	0.165	0.000401286
UBE2L6	1.79823e-08	0.65885	0.497	0.452	0.000405788
CARD8	1.8062e-08	0.533959	0.371	0.25	0.000407587
EPB41L4A	2.15675e-08	0.354582	0.266	0.133	0.000486691
KDM6B	2.40641e-08	0.778362	0.552	0.545	0.00054303
CD58	2.71519e-08	0.649352	0.399	0.291	0.000612709
PSME2	2.95572e-08	0.670338	0.629	0.76	0.000666989
CDC14A	3.04831e-08	0.366451	0.245	0.116	0.000687882
HLA-DPA1	3.65073e-08	0.565681	0.839	0.906	0.000823824
PDE4B	3.79855e-08	0.360201	0.217	0.097	0.000857181
SOX13	4.24492e-08	0.475015	0.308	0.18	0.000957908
GAS6	4.75372e-08	0.376313	0.329	0.189	0.00107273
PRRC2C	4.78371e-08	0.431576	0.727	0.935	0.00107949
GABARAPL1	5.02236e-08	0.691449	0.58	0.649	0.00113335
CHSY1	5.1478e-08	0.36268	0.308	0.179	0.00116165
SH2B3	5.67984e-08	0.314644	0.203	0.087	0.00128171
PHACTR4	6.27883e-08	0.738938	0.566	0.603	0.00141688
FRY	8.71235e-08	0.62012	0.524	0.514	0.00196603
RAB8B	8.85981e-08	0.495775	0.336	0.216	0.0019993
AKR1B1	1.15023e-07	0.285523	0.21	0.093	0.00259561
HERPUD1	1.19878e-07	0.380347	0.811	0.927	0.00270517
DYNC1I2	1.25695e-07	0.650438	0.629	0.777	0.00283644
PCDH1	1.32633e-07	0.512365	0.343	0.225	0.00299299
OAS3	1.45295e-07	0.407201	0.154	0.058	0.00327874
PLAGL1	1.81277e-07	0.284115	0.266	0.638	0.00409071
CDC42	1.82785e-07	0.370419	0.727	0.928	0.00412472
RAPGEF5	2.12003e-07	0.858375	0.538	0.573	0.00478405
PML	2.60381e-07	0.503548	0.462	0.405	0.00587577
STARD13	2.68201e-07	0.568316	0.427	0.348	0.00605223
BRD2	2.85216e-07	0.65064	0.678	0.876	0.00643619
PTTG1IP	2.96838e-07	0.555806	0.636	0.853	0.00669844
TAF7	2.99759e-07	0.808353	0.594	0.7	0.00676436
PPP1R12A	3.21312e-07	0.623736	0.573	0.681	0.00725073
UBD	3.55451e-07	0.31177	0.112	0.035	0.00802111
TNFAIP2	3.64785e-07	0.287956	0.21	0.094	0.00823175
RSAD2	3.96335e-07	0.825844	0.301	0.187	0.00894371
CEMIP2	3.96785e-07	0.954168	0.552	0.616	0.00895384
NAMPT	4.03523e-07	0.614392	0.783	0.923	0.0091059
PRKCH	4.21786e-07	0.434839	0.329	0.218	0.00951801
CD151	5.33903e-07	0.302893	0.727	0.919	0.0120481
HSPA2	6.23936e-07	0.330241	0.161	0.065	0.0140797
MGP	6.70913e-07	1.19612	0.399	0.281	0.0151398
MRFAP1	7.11372e-07	0.352186	0.727	0.917	0.0160528
NTAN1	7.26435e-07	0.278945	0.252	0.136	0.0163927
FAM69B	7.82294e-07	0.444743	0.273	0.16	0.0176532
SBF2	8.51942e-07	0.353577	0.273	0.156	0.0192249
ST3GAL2	9.77868e-07	0.260888	0.203	0.097	0.0220666
HMBOX1	1.00751e-06	0.635933	0.399	0.317	0.0227354
MEF2C	1.05187e-06	0.658352	0.524	0.55	0.0237365
PIK3C2B	1.08272e-06	0.524059	0.315	0.208	0.0244327
GNAI3	1.11904e-06	0.750663	0.545	0.611	0.0252522
PAPSS2	1.23698e-06	0.659102	0.524	0.551	0.0279138
ZC3HAV1	1.24817e-06	0.780767	0.49	0.482	0.0281663
PRDX1	1.25138e-06	0.288923	0.804	0.96	0.0282385
SUB1	1.32965e-06	0.436327	0.685	0.897	0.0300049
NFE2L2	1.3897e-06	0.5079	0.65	0.817	0.03136
TACC1	1.41791e-06	0.510721	0.685	0.854	0.0319966
MESD	1.42203e-06	0.634377	0.566	0.66	0.0320895
TMEM176B	1.50169e-06	0.37219	0.168	0.072	0.0338872
TCEAL9	1.52702e-06	0.631943	0.622	0.816	0.0344587
SRGAP2	1.6027e-06	0.428837	0.28	0.169	0.0361666
H2AFZ	1.64775e-06	0.399597	0.755	0.873	0.037183
STARD3	1.69655e-06	0.528276	0.385	0.304	0.0382843
FAM133B	1.70648e-06	0.616452	0.685	0.85	0.0385083
ITGA2	1.72053e-06	0.424174	0.245	0.13	0.0388254
SRP14	1.81372e-06	0.30743	0.818	0.969	0.0409284
TCN2	1.86083e-06	0.601313	0.35	0.258	0.0419914
PLPP3	2.18233e-06	0.592227	0.42	0.353	0.0492464

## Sheet: Lymphatic Endothelial
	p_val	avg_logFC	pct.1	pct.2	p_val_adj
CCL21	0	4.50257	0.978	0.043	0
MMRN1	0	3.05917	0.989	0.008	0
GNG11	0	2.96346	1	0.037	0
CLDN5	0	2.48771	0.944	0.026	0
AKAP12	0	2.44722	0.922	0.026	0
GYPC	0	2.4229	0.967	0.041	0
SNCG	0	2.08269	0.933	0.018	0
ECSCR	0	1.95583	0.967	0.018	0
TM4SF18	0	1.84903	0.9	0.004	0
MRC1	0	1.84156	0.967	0.017	0
NR2F1	0	1.82607	0.922	0.046	0
LYVE1	0	1.77345	0.633	0.005	0
PROX1	0	1.65458	0.9	0.006	0
RAMP2	0	1.64556	0.956	0.051	0
SEMA3D	0	1.55517	0.9	0.005	0
IGF1	0	1.54714	0.778	0.014	0
CALCRL	0	1.53921	0.956	0.02	0
TNXB	0	1.48307	0.844	0.016	0
FAM43A	0	1.42982	0.878	0.026	0
PCAT19	0	1.41804	0.9	0.032	0
LAMA4	0	1.37431	0.9	0.012	0
FXYD6	0	1.36205	0.844	0.025	0
PGM5	0	1.35628	0.878	0.02	0
FSCN1	0	1.34864	0.767	0.027	0
KANK3	0	1.34476	0.933	0.018	0
A2M	0	1.30133	0.878	0.035	0
SEMA3A	0	1.28355	0.778	0.031	0
ROBO4	0	1.27697	0.889	0.012	0
LAPTM5	0	1.27363	0.911	0.026	0
CDH5	0	1.27304	0.889	0.016	0
COX7A1	0	1.24977	0.856	0.03	0
FLT4	0	1.2487	0.8	0.013	0
PKHD1L1	0	1.20231	0.867	0.019	0
FRMD6	0	1.17566	0.789	0.019	0
GMFG	0	1.13443	0.8	0.026	0
LDB2	0	1.12948	0.778	0.012	0
PARD6G	0	1.0851	0.789	0.016	0
TIE1	0	1.07776	0.856	0.01	0
SOX18	0	1.07272	0.733	0.016	0
PALM	0	1.0626	0.733	0.022	0
CD34	0	1.05709	0.633	0.015	0
CXorf36	0	1.04982	0.8	0.005	0
NRN1	0	1.02067	0.744	0.007	0
MYCT1	0	1.01399	0.733	0.02	0
GIMAP7	0	1.00476	0.689	0.011	0
S1PR1	0	0.997869	0.8	0.009	0
GIMAP1	0	0.99229	0.8	0.013	0
SCN3B	0	0.97755	0.689	0.003	0
GIMAP4	0	0.966515	0.8	0.014	0
PDE2A	0	0.953217	0.711	0.001	0
SYNM	0	0.925028	0.7	0.021	0
RAMP3	0	0.92442	0.689	0.016	0
SEMA6A	0	0.922672	0.733	0.012	0
RASIP1	0	0.91651	0.789	0.025	0
ADCY4	0	0.90917	0.767	0.021	0
SLCO2B1	0	0.879654	0.633	0.015	0
COL4A1	0	0.858487	0.733	0.023	0
TMEM204	0	0.8431	0.756	0.013	0
GPRC5B	0	0.840327	0.7	0.014	0
OLFML2A	0	0.839724	0.589	0.013	0
PTPRB	0	0.836534	0.678	0.011	0
PLAC9	0	0.826957	0.556	0.013	0
SULF2	0	0.819392	0.767	0.021	0
RELN	0	0.808335	0.622	0	0
RHOJ	0	0.781189	0.622	0.007	0
ZNF521	0	0.780935	0.656	0.008	0
AFAP1L1	0	0.777841	0.744	0.018	0
SIRPA	0	0.764117	0.656	0.019	0
DNASE1L3	0	0.75136	0.3	0.002	0
TMEM255B	0	0.740584	0.633	0.012	0
ERG	0	0.715934	0.611	0.01	0
HOXD8	0	0.688944	0.556	0	0
CHRDL1	0	0.681973	0.567	0.008	0
ZEB1	0	0.661349	0.6	0.013	0
GJC2	0	0.658081	0.511	0.005	0
KLHL4	0	0.651325	0.556	0.001	0
FLRT2	0	0.647912	0.533	0.005	0
TSPAN18	0	0.646569	0.578	0.009	0
SFRP1	0	0.642942	0.467	0.006	0
F2RL3	0	0.640197	0.456	0.006	0
GRAP	0	0.639808	0.589	0.004	0
GIMAP6	0	0.610916	0.533	0.008	0
BCL6B	0	0.598131	0.5	0.004	0
TNFAIP8L3	0	0.593629	0.533	0.013	0
FLI1	0	0.588846	0.6	0.012	0
FLNC	0	0.584731	0.489	0.002	0
PEAR1	0	0.584643	0.556	0.004	0
BMX	0	0.5683	0.433	0.004	0
PALD1	0	0.565836	0.511	0.002	0
EMCN	0	0.562439	0.611	0.011	0
HSPA12B	0	0.548763	0.489	0.007	0
STAB1	0	0.538459	0.467	0.006	0
GPR182	0	0.530041	0.444	0	0
AC007998.3	0	0.529135	0.444	0.001	0
LRRN4CL	0	0.52116	0.467	0.007	0
PCDH12	0	0.507909	0.467	0.008	0
NID1	0	0.492532	0.478	0.009	0
ADGRA2	0	0.47925	0.489	0.011	0
BHMT2	0	0.468516	0.433	0.003	0
TAL1	0	0.450157	0.444	0.003	0
HOXD9	0	0.437368	0.444	0	0
ABI3	0	0.428487	0.456	0.007	0
LRCOL1	0	0.41133	0.378	0	0
CCM2L	0	0.367047	0.433	0.005	0
DENND2A	0	0.362162	0.333	0.004	0
ADAM19	0	0.353687	0.378	0.002	0
NOVA2	0	0.351484	0.4	0.006	0
MGAT4C	0	0.339873	0.267	0.001	0
LINC01197	0	0.336021	0.322	0	0
FAM162B	0	0.335471	0.356	0.002	0
ART4	0	0.33508	0.278	0.003	0
SCN3A	0	0.33413	0.244	0.001	0
KRT222	0	0.328765	0.267	0.001	0
FOXC2	0	0.305689	0.278	0.001	0
DTX1	0	0.303651	0.344	0.003	0
FZD10	0	0.286345	0.233	0	0
NR5A2	0	0.274587	0.256	0.002	0
DYSF	1.26922e-299	0.512044	0.544	0.015	2.86411e-295
PPP1R16B	3.11266e-298	0.384198	0.411	0.008	7.02404e-294
HOMER3	2.32833e-297	1.31617	0.833	0.04	5.2541e-293
F2R	1.96251e-296	0.522298	0.478	0.011	4.4286e-292
DOC2B	1.35617e-290	0.629837	0.589	0.018	3.06034e-286
GIMAP8	3.56382e-287	0.512646	0.422	0.008	8.04212e-283
SPHK1	4.64581e-277	0.62326	0.511	0.014	1.04837e-272
ACVRL1	1.82412e-275	0.83347	0.722	0.03	4.11632e-271
TSHZ2	3.50707e-269	1.09035	0.8	0.04	7.91406e-265
JCAD	4.1007e-263	0.548477	0.544	0.017	9.25364e-259
MSRB3	5.86912e-258	0.853749	0.689	0.03	1.32443e-253
CMTM3	7.90605e-258	0.492805	0.511	0.015	1.78408e-253
TMTC1	2.91591e-254	0.622408	0.533	0.017	6.58004e-250
CALD1	1.0963e-252	1.98566	0.967	0.068	2.47392e-248
ZDHHC14	1.97292e-252	0.739355	0.689	0.031	4.45209e-248
TBX1	6.30167e-252	1.398	0.933	0.064	1.42203e-247
CTHRC1	7.61081e-250	0.382832	0.333	0.006	1.71745e-245
FHL1	1.63819e-248	1.07441	0.789	0.042	3.69673e-244
ST6GALNAC3	9.40543e-247	0.393493	0.4	0.009	2.12243e-242
LMO2	8.27497e-246	1.70799	0.956	0.069	1.86733e-241
TEK	3.29754e-245	0.358448	0.411	0.01	7.44123e-241
KDR	4.47243e-244	1.20505	0.8	0.045	1.00925e-239
EBF1	1.99417e-242	0.302115	0.311	0.005	4.50004e-238
GPIHBP1	9.54248e-239	0.378577	0.222	0.002	2.15336e-234
LAYN	2.92526e-236	0.879937	0.7	0.035	6.60115e-232
EXOC3L1	1.38542e-235	0.410111	0.433	0.012	3.12633e-231
PIEZO2	8.22143e-234	0.657433	0.478	0.015	1.85525e-229
MMRN2	9.92535e-227	0.53681	0.422	0.011	2.23975e-222
RNF152	4.01703e-226	0.442345	0.422	0.012	9.06482e-222
TLR4	1.2011e-221	0.572498	0.533	0.02	2.7104e-217
TIMP3	9.4961e-221	2.39974	1	0.085	2.14289e-216
TNFRSF4	1.30096e-219	0.310836	0.289	0.005	2.93574e-215
CSGALNACT1	2.2783e-219	0.603876	0.567	0.023	5.1412e-215
GRASP	7.09916e-212	0.610668	0.567	0.024	1.602e-207
HRCT1	7.78638e-211	0.452969	0.4	0.011	1.75708e-206
CNRIP1	1.48995e-210	0.266959	0.344	0.008	3.36221e-206
RBP7	5.07015e-207	0.500534	0.422	0.013	1.14413e-202
EMILIN1	2.63548e-202	0.54416	0.433	0.014	5.94723e-198
ACKR2	4.38629e-202	0.564124	0.456	0.016	9.8981e-198
PDPN	3.36833e-196	1.49527	0.889	0.076	7.60096e-192
NR2F1-AS1	1.04225e-191	0.319733	0.344	0.009	2.35193e-187
ANGPT2	3.79053e-190	1.36787	0.544	0.026	8.55372e-186
SH2D3C	2.13178e-188	0.699386	0.611	0.033	4.81058e-184
MFNG	1.40053e-185	0.369096	0.433	0.016	3.16043e-181
MEDAG	9.98532e-184	0.350684	0.311	0.007	2.25329e-179
FGD5	1.89515e-182	0.411068	0.422	0.015	4.2766e-178
LY96	2.70892e-182	0.709519	0.611	0.034	6.11296e-178
CYTOR	1.49798e-180	1.34482	0.833	0.071	3.38035e-176
MIR4435-2HG	1.55239e-180	1.1879	0.844	0.074	3.50312e-176
THBD	8.17632e-180	1.75626	0.833	0.07	1.84507e-175
SHANK3	5.20247e-178	0.492515	0.456	0.018	1.17399e-173
ZFPM2	2.85125e-177	0.31462	0.356	0.011	6.43413e-173
ITGA5	1.02428e-176	0.632978	0.522	0.025	2.3114e-172
KALRN	4.58623e-176	0.780492	0.744	0.056	1.03493e-171
TUBB6	1.84991e-175	0.895391	0.722	0.051	4.1745e-171
CDH13	7.94521e-175	0.348819	0.3	0.007	1.79292e-170
FGL2	5.34448e-172	0.457851	0.367	0.012	1.20603e-167
OAF	1.69107e-170	1.38587	0.922	0.099	3.81606e-166
ELN	2.9626e-170	0.87447	0.633	0.04	6.6854e-166
COL6A2	1.12231e-169	0.685274	0.544	0.028	2.5326e-165
PMP22	1.68562e-169	1.07321	0.856	0.078	3.80378e-165
PGM5-AS1	4.01654e-166	0.444359	0.111	0.001	9.06372e-162
CDC42EP5	6.69157e-165	1.21924	0.889	0.092	1.51002e-160
DKK3	1.61878e-164	0.650515	0.467	0.021	3.65293e-160
PPP1R14A	4.43738e-164	0.400733	0.267	0.006	1.00134e-159
COL4A2	7.58061e-164	0.839777	0.722	0.055	1.71064e-159
FBN1	8.71854e-164	0.723858	0.611	0.038	1.96743e-159
GPR146	4.92564e-162	0.766214	0.633	0.043	1.11152e-157
SNCA	1.3859e-160	0.419554	0.378	0.014	3.12742e-156
MAF	1.45732e-159	1.9254	0.978	0.126	3.28859e-155
MYZAP	8.22614e-159	0.514063	0.489	0.025	1.85631e-154
HHEX	2.16934e-158	0.510211	0.489	0.025	4.89533e-154
VWF	2.74419e-158	0.820717	0.444	0.02	6.19254e-154
CALHM2	5.2273e-157	0.276991	0.333	0.011	1.17959e-152
APOLD1	6.50847e-155	1.39908	0.744	0.066	1.4687e-150
TSPAN5	2.41e-154	0.999575	0.778	0.073	5.4384e-150
SLC26A4	2.39354e-153	0.559826	0.4	0.017	5.40126e-149
FMNL3	1.61382e-151	0.406763	0.411	0.018	3.64175e-147
PROCR	1.24743e-150	0.946432	0.7	0.058	2.81495e-146
ACKR3	1.67496e-148	1.03329	0.678	0.054	3.77971e-144
CD200	3.27375e-147	0.251592	0.267	0.007	7.38754e-143
TMEM140	4.44813e-147	0.562963	0.578	0.038	1.00376e-142
PLEKHO2	2.97825e-142	0.716779	0.6	0.044	6.72071e-138
LOX	3.84887e-141	0.912554	0.644	0.052	8.68537e-137
PECAM1	1.60723e-140	1.2774	0.9	0.11	3.62687e-136
TMEM100	2.18257e-140	0.485143	0.389	0.017	4.92519e-136
ELMO1	5.35837e-140	0.402702	0.356	0.014	1.20917e-135
DPYSL3	8.52133e-140	0.451723	0.456	0.024	1.92292e-135
HIC1	2.07147e-139	0.325948	0.344	0.013	4.67448e-135
GLT8D2	5.71948e-138	0.37069	0.389	0.018	1.29066e-133
VAV3	2.06693e-137	0.506551	0.444	0.023	4.66424e-133
STON2	2.12279e-137	0.501431	0.478	0.028	4.79029e-133
C17orf67	1.82534e-136	0.579658	0.444	0.024	4.11905e-132
IL33	7.05356e-134	0.853234	0.644	0.052	1.59171e-129
RNF165	1.99695e-133	0.376248	0.322	0.012	4.50632e-129
LAMB1	6.05357e-131	0.468473	0.433	0.023	1.36605e-126
MAP1B	1.83428e-129	1.17494	0.789	0.084	4.13924e-125
AKT3	4.71962e-128	0.415818	0.433	0.024	1.06503e-123
PRSS23	6.29232e-128	1.54104	0.867	0.11	1.41992e-123
KCTD17	4.4478e-126	0.580715	0.556	0.042	1.00369e-121
RAB6B	1.21451e-125	0.553073	0.478	0.03	2.74067e-121
ANXA2R	1.35458e-125	0.306011	0.311	0.012	3.05674e-121
TCF4	1.01411e-122	1.76774	0.989	0.172	2.28845e-118
CALHM6	9.27064e-121	0.291198	0.222	0.006	2.09201e-116
PPARG	1.46429e-120	0.395656	0.4	0.021	3.30432e-116
PTX3	5.09886e-120	1.0677	0.611	0.055	1.15061e-115
HOTAIRM1	9.88517e-117	0.260151	0.344	0.016	2.23069e-112
HS3ST1	1.3609e-116	0.943897	0.733	0.083	3.07101e-112
F8	1.42031e-116	1.03422	0.711	0.081	3.20508e-112
ABI3BP	1.13565e-113	0.703796	0.511	0.038	2.5627e-109
THSD1	1.56408e-113	0.280262	0.344	0.017	3.5295e-109
CLEC2B	5.44576e-113	0.671159	0.5	0.037	1.22889e-108
FYN	6.89934e-113	0.517475	0.467	0.032	1.55691e-108
HECW2	7.04124e-113	0.757098	0.633	0.063	1.58893e-108
RASGRP3	3.01864e-112	0.913695	0.7	0.08	6.81187e-108
UACA	8.84254e-112	0.727822	0.644	0.063	1.99541e-107
ANKDD1A	1.42032e-110	0.401342	0.344	0.017	3.2051e-106
TMOD1	4.47108e-110	0.672158	0.567	0.052	1.00894e-105
IRF8	1.27559e-109	0.470981	0.389	0.022	2.87851e-105
MARCKSL1	2.94304e-109	1.10236	0.756	0.095	6.64126e-105
PHLDB2	1.74412e-108	0.670607	0.667	0.07	3.93579e-104
COL18A1	1.80575e-108	0.562714	0.511	0.041	4.07486e-104
ANGPTL2	3.30157e-108	0.302109	0.3	0.013	7.45033e-104
MAP7D3	8.40174e-108	0.627457	0.567	0.051	1.89594e-103
RCSD1	1.95491e-107	0.39662	0.378	0.022	4.41144e-103
MFAP2	2.86611e-104	0.343828	0.322	0.016	6.46767e-100
PPFIBP1	3.45753e-104	2.4802	0.989	0.229	7.80226e-100
CREB5	5.43824e-104	0.44748	0.4	0.025	1.22719e-99
SH2B3	1.04881e-100	0.769041	0.678	0.084	2.36674e-96
NR2F2-AS1	1.60908e-100	0.425427	0.367	0.022	3.63104e-96
ELK3	6.02456e-99	1.55067	0.967	0.215	1.3595e-94
MARCKS	6.7216e-99	1.78086	0.956	0.194	1.5168e-94
EGLN3	3.94778e-97	0.317045	0.333	0.018	8.90856e-93
ASAP1	5.88208e-97	1.1294	0.833	0.146	1.32735e-92
PHLDA1	2.08281e-96	0.623082	0.522	0.047	4.70008e-92
SNCAIP	2.13622e-95	0.512883	0.467	0.038	4.8206e-91
DST	4.14919e-95	1.25321	0.878	0.152	9.36307e-91
UNC5B	7.29949e-95	0.79216	0.622	0.074	1.6472e-90
SOX7	4.01868e-94	0.297169	0.344	0.02	9.06854e-90
NTAN1	2.32454e-93	1.07113	0.789	0.132	5.24556e-89
FABP4	9.78222e-93	2.22669	0.7	0.097	2.20746e-88
TFF3	1.07955e-92	2.24799	0.978	0.234	2.4361e-88
PARVB	2.67604e-91	0.362454	0.422	0.032	6.03875e-87
RECK	3.53317e-91	0.568028	0.544	0.057	7.97294e-87
FAM84A	5.2451e-91	0.930013	0.622	0.075	1.18361e-86
PODXL	3.41058e-89	1.68979	0.778	0.134	7.69631e-85
PPP1R18	1.77269e-88	0.329221	0.367	0.025	4.00025e-84
SERPINB9	4.764e-88	0.452927	0.433	0.036	1.07505e-83
ICAM2	4.8511e-88	0.552907	0.567	0.063	1.0947e-83
KCTD12	1.32267e-86	0.987905	0.8	0.127	2.98474e-82
NBL1	7.29631e-86	0.4693	0.511	0.05	1.64649e-81
TSPAN11	3.8004e-85	0.424522	0.333	0.021	8.57599e-81
IGFBP7	5.09943e-85	3.18612	1	0.315	1.15074e-80
LGALS1	1.86042e-84	1.6815	0.878	0.172	4.19822e-80
CLEC14A	6.26579e-84	0.315992	0.278	0.014	1.41394e-79
CRIP2	8.93507e-84	1.39736	0.9	0.205	2.01629e-79
KLHL3	1.97236e-81	0.427135	0.367	0.027	4.45082e-77
STMN1	2.9091e-81	1.64122	0.944	0.249	6.56468e-77
PDLIM4	6.76596e-80	0.816579	0.689	0.101	1.52681e-75
TNFRSF11A	1.96075e-79	0.427438	0.467	0.047	4.42463e-75
ITM2A	3.2911e-79	0.390397	0.4	0.032	7.42669e-75
ABCG1	3.86305e-79	0.553456	0.544	0.063	8.71735e-75
ITGA1	9.89488e-79	0.968031	0.811	0.168	2.23288e-74
MSMP	2.38353e-78	0.340585	0.267	0.015	5.37868e-74
PLA2G4C	5.50925e-78	0.254829	0.289	0.017	1.24322e-73
PLEKHG1	3.11434e-77	0.718109	0.6	0.083	7.02783e-73
NHSL2	1.77817e-76	0.291404	0.3	0.019	4.01261e-72
PLSCR4	1.29436e-75	1.14267	0.733	0.139	2.92084e-71
SMAD1	1.34382e-75	1.10791	0.889	0.236	3.03245e-71
DCHS1	5.11703e-75	0.287896	0.278	0.017	1.15471e-70
RARRES2	1.11788e-74	1.17958	0.756	0.144	2.52261e-70
CCL14	2.66181e-74	0.306414	0.156	0.005	6.00664e-70
ZNF467	7.95009e-74	0.564406	0.578	0.08	1.79402e-69
FAM171A1	5.38112e-72	0.303775	0.322	0.024	1.2143e-67
ADM	7.02709e-72	0.825812	0.356	0.029	1.58573e-67
VAMP5	1.04068e-71	0.990257	0.8	0.176	2.3484e-67
TIMP1	3.34006e-71	2.31746	0.944	0.295	7.53717e-67
FN1	4.35619e-71	1.56537	0.856	0.216	9.83017e-67
ARHGAP23	4.56949e-71	0.754452	0.733	0.142	1.03115e-66
HEG1	5.53518e-71	0.572147	0.522	0.064	1.24907e-66
EPB41L2	4.94187e-70	1.0221	0.744	0.151	1.11518e-65
FHL2	1.13341e-69	0.448083	0.422	0.042	2.55765e-65
RUNX1T1	2.34085e-69	0.439849	0.433	0.045	5.28235e-65
EFCC1	4.59319e-69	0.327768	0.344	0.029	1.0365e-64
NT5E	7.07824e-69	0.961587	0.833	0.21	1.59727e-64
ENG	2.91423e-67	0.740412	0.656	0.112	6.57624e-63
CEP68	3.2608e-67	0.889362	0.7	0.139	7.35832e-63
PRR5L	7.00976e-67	0.354006	0.3	0.022	1.58182e-62
FAM89A	2.69967e-66	0.999586	0.833	0.218	6.09209e-62
NR2F2	9.45915e-66	1.71742	1	0.506	2.13455e-61
KCNN3	2.78455e-65	0.507392	0.456	0.051	6.28363e-61
CAVIN2	2.83846e-65	2.06282	1	0.473	6.40526e-61
PAPLN	1.29217e-63	0.259078	0.289	0.022	2.91592e-59
TNFAIP8L1	1.77866e-63	0.683334	0.656	0.107	4.01373e-59
PCSK6	2.18717e-63	0.769275	0.589	0.099	4.93557e-59
DBN1	5.29784e-63	0.624004	0.589	0.099	1.19551e-58
VIM	4.72593e-62	3.21205	1	0.619	1.06645e-57
ETS1	2.71124e-61	0.842924	0.711	0.158	6.11818e-57
CD93	8.41861e-61	0.302203	0.233	0.014	1.89974e-56
CAV1	2.71978e-60	1.39599	0.989	0.418	6.13746e-56
EGFL7	3.79486e-60	1.33865	0.967	0.426	8.56347e-56
ABLIM3	4.92457e-60	0.459624	0.489	0.068	1.11128e-55
TIMP2	2.53337e-58	1.28993	0.956	0.432	5.71679e-54
APP	4.56628e-58	1.88741	1	0.784	1.03043e-53
C2CD4B	6.20002e-58	0.583998	0.389	0.042	1.3991e-53
FRMD6-AS1	1.90269e-57	0.402497	0.278	0.022	4.29362e-53
SMTN	2.57228e-57	0.689916	0.511	0.079	5.80462e-53
HYAL2	5.31703e-57	1.87746	0.944	0.483	1.19984e-52
GLIPR2	5.07301e-55	0.577005	0.556	0.093	1.14477e-50
ACTN1	6.05633e-55	1.09136	0.956	0.493	1.36667e-50
CARD10	6.43225e-55	0.598509	0.533	0.092	1.4515e-50
PTPN14	2.21253e-54	0.937778	0.778	0.226	4.9928e-50
A4GALT	2.23468e-54	0.501598	0.6	0.114	5.04278e-50
CNTNAP3B	3.93077e-54	0.602077	0.522	0.085	8.87018e-50
CCDC80	4.3946e-54	0.792702	0.7	0.158	9.91686e-50
ARL4A	8.48916e-54	1.2797	0.944	0.487	1.91566e-49
PRKAA2	8.49362e-54	0.469344	0.456	0.064	1.91667e-49
PXDN	1.27315e-53	0.284795	0.278	0.023	2.87299e-49
N4BP3	2.33889e-53	0.298513	0.322	0.032	5.27795e-49
HLA-E	5.59049e-53	1.56805	1	0.976	1.26155e-48
CCDC88A	1.29938e-52	0.743407	0.678	0.151	2.93217e-48
S100A10	1.58088e-52	1.76966	1	0.866	3.56741e-48
IL7	1.98698e-52	0.532197	0.522	0.088	4.48383e-48
RBP1	2.25174e-52	0.430845	0.367	0.042	5.08128e-48
PPM1F	2.36575e-52	0.588449	0.533	0.094	5.33855e-48
GNAI2	3.80281e-52	1.57305	0.967	0.753	8.58143e-48
REEP1	6.05163e-52	0.476168	0.356	0.04	1.36561e-47
PLXDC2	1.10177e-51	0.401228	0.4	0.049	2.48626e-47
TRIOBP	1.22529e-51	1.12985	0.989	0.699	2.765e-47
NTN1	1.50918e-51	0.418294	0.456	0.066	3.40561e-47
OPTN	1.52922e-51	0.891987	0.8	0.261	3.45085e-47
CNN3	3.55894e-51	1.2756	0.978	0.785	8.0311e-47
AC245595.1	5.44535e-51	0.725443	0.656	0.158	1.2288e-46
LIMS2	5.63732e-51	0.34759	0.444	0.063	1.27212e-46
SKAP2	6.21454e-51	0.742069	0.733	0.204	1.40237e-46
NRP2	1.04524e-50	1.67396	0.956	0.63	2.35868e-46
CD99	1.13302e-50	1.58198	0.967	0.74	2.55677e-46
ECE1	1.20819e-50	0.587899	0.633	0.133	2.72641e-46
CAVIN1	5.30548e-50	1.24401	0.956	0.596	1.19724e-45
TMSB10	8.6994e-50	1.40329	1	0.982	1.96311e-45
CDC42EP2	1.54216e-49	0.496875	0.5	0.086	3.48004e-45
PRR5	5.68134e-49	0.635537	0.622	0.144	1.28205e-44
BGN	3.37489e-48	0.305528	0.233	0.018	7.61578e-44
NTS	1.03248e-47	0.446558	0.3	0.031	2.3299e-43
CCDC102B	1.2169e-47	0.323284	0.333	0.038	2.74606e-43
WFS1	1.67535e-47	0.934639	0.756	0.238	3.78061e-43
ITGB1	2.75716e-47	1.14126	0.978	0.935	6.22182e-43
SHC1	3.27876e-47	1.13431	0.9	0.498	7.39886e-43
HIF3A	1.10191e-46	0.872516	0.678	0.183	2.48657e-42
VPS35L	1.74811e-46	1.1181	0.811	0.332	3.94478e-42
FZD4	2.9287e-46	0.387321	0.378	0.051	6.6089e-42
AHNAK	7.72443e-45	1.19227	0.978	0.739	1.74309e-40
APOL3	8.02324e-45	0.546483	0.511	0.098	1.81052e-40
ANXA2	1.05915e-44	1.20395	1	0.945	2.39008e-40
SDCBP	1.30591e-44	1.02452	0.967	0.812	2.94691e-40
ADIRF	2.77367e-44	2.02655	0.944	0.762	6.25907e-40
TMEM246	4.26275e-44	0.317569	0.422	0.066	9.61933e-40
ARHGAP29	4.65134e-44	1.06332	0.911	0.541	1.04962e-39
B2M	5.05259e-44	0.858423	1	0.999	1.14017e-39
RAB11A	9.6069e-44	1.26324	0.944	0.789	2.16789e-39
CD59	1.66509e-43	1.18416	0.978	0.96	3.75743e-39
TGFBR3	2.00248e-43	0.638097	0.6	0.143	4.5188e-39
FILIP1L	3.5978e-43	1.09643	0.789	0.308	8.1188e-39
TPM4	4.35998e-43	1.14121	0.978	0.853	9.83872e-39
ITGA9	4.91917e-43	0.857891	0.767	0.278	1.11006e-38
HLA-C	7.35103e-43	0.968392	1	0.979	1.65883e-38
SLC9A3R2	9.81947e-43	1.83642	0.922	0.75	2.21586e-38
TFPI	1.63318e-42	1.21316	1	0.869	3.68543e-38
PTPRE	1.63369e-42	0.976541	0.878	0.451	3.68658e-38
TGFBR2	2.15832e-42	1.17854	0.967	0.861	4.87046e-38
WIPF1	5.58251e-42	0.300054	0.367	0.052	1.25975e-37
PPP1R2	6.27304e-42	1.1227	0.911	0.63	1.41557e-37
FHL3	7.13644e-42	0.581313	0.5	0.103	1.61041e-37
FBLIM1	9.07089e-42	0.502071	0.367	0.053	2.04694e-37
STXBP6	1.76759e-41	0.39551	0.356	0.049	3.98875e-37
EVA1B	2.7544e-41	0.597763	0.622	0.165	6.21558e-37
MYL6	4.04516e-41	1.15009	0.978	0.982	9.12831e-37
RAB11FIP5	4.46795e-41	0.627805	0.667	0.202	1.00824e-36
SLC24A1	8.70586e-41	0.569759	0.456	0.086	1.96457e-36
FXYD5	9.43468e-41	0.897525	0.856	0.466	2.12903e-36
C1orf115	1.72212e-40	0.522001	0.589	0.153	3.88613e-36
TM4SF1	2.12295e-40	1.25258	0.967	0.657	4.79065e-36
LHFPL6	2.36322e-40	0.81227	0.833	0.388	5.33283e-36
SLC45A3	9.04012e-40	0.285077	0.278	0.031	2.03999e-35
MYL12A	1.1107e-39	1.14237	0.978	0.952	2.5064e-35
GAS6	1.40332e-39	0.57972	0.678	0.186	3.16672e-35
FKBP1A	3.07938e-39	0.964153	0.933	0.836	6.94893e-35
PLCB1	3.43621e-39	0.270286	0.256	0.027	7.75415e-35
GUK1	4.53705e-39	1.18536	0.922	0.898	1.02383e-34
TUBB	5.61875e-39	1.06728	0.944	0.771	1.26793e-34
MMP2	9.13731e-39	0.254609	0.222	0.02	2.06193e-34
MGST2	1.00969e-38	0.930743	0.911	0.626	2.27847e-34
PTMS	2.39569e-38	1.03738	0.956	0.88	5.40611e-34
SPTBN1	2.74747e-38	1.05913	0.989	0.941	6.19995e-34
PRKAR1B	4.20084e-38	0.486212	0.5	0.111	9.47962e-34
LIMS1	4.3504e-38	1.04949	0.922	0.75	9.81712e-34
TMEM44	6.92155e-38	0.327191	0.356	0.054	1.56192e-33
ADAM10	1.03121e-37	0.917237	0.889	0.548	2.32702e-33
GNAS	1.24503e-37	0.688039	0.989	0.988	2.80953e-33
RHOC	3.43872e-37	1.19274	0.878	0.604	7.75981e-33
NFIB	4.4245e-37	1.01236	0.933	0.751	9.98432e-33
ADD3	1.33361e-36	0.915948	0.922	0.617	3.00942e-32
ATP5F1E	1.58376e-36	0.708141	0.978	0.971	3.5739e-32
ITM2B	1.7659e-36	0.880119	0.989	0.979	3.98493e-32
NNMT	3.95188e-36	1.11125	0.956	0.568	8.91781e-32
PDLIM3	4.73343e-36	0.442573	0.544	0.122	1.06815e-31
GAPDH	5.28005e-36	1.03779	0.989	0.961	1.1915e-31
MYL12B	1.01233e-35	0.799455	0.989	0.964	2.28442e-31
AGAP2-AS1	1.09498e-35	0.30175	0.367	0.061	2.47094e-31
IGFBP5	1.15118e-35	2.28309	0.489	0.107	2.59774e-31
SHC2	1.37202e-35	0.505902	0.511	0.122	3.09611e-31
C1QTNF1	1.39721e-35	0.324392	0.244	0.027	3.15293e-31
CD151	1.45961e-35	0.810161	0.967	0.916	3.29376e-31
PRCP	1.94629e-35	0.876851	0.767	0.358	4.39199e-31
HLA-A	2.61954e-35	0.907907	0.989	0.989	5.91125e-31
MXRA7	5.26714e-35	0.914712	0.811	0.451	1.18858e-30
WASF2	5.71582e-35	0.836794	0.911	0.769	1.28983e-30
NDRG1	6.63983e-35	1.01459	0.9	0.656	1.49834e-30
HEBP1	9.45934e-35	0.834285	0.889	0.641	2.13459e-30
CLU	1.57435e-34	1.31915	0.933	0.6	3.55268e-30
LYNX1	1.76356e-34	0.341484	0.367	0.063	3.97965e-30
LUZP1	2.82336e-34	0.67274	0.678	0.243	6.37119e-30
LTC4S	3.09392e-34	0.703933	0.567	0.162	6.98173e-30
BID	3.17344e-34	0.386625	0.478	0.108	7.16119e-30
SH3BGRL3	3.85322e-34	1.1164	0.889	0.75	8.69518e-30
TMOD2	4.98173e-34	0.348881	0.333	0.053	1.12418e-29
MAP4K2	7.50637e-34	0.503479	0.522	0.136	1.69389e-29
DOCK6	1.03134e-33	0.570708	0.544	0.149	2.32732e-29
GNG12	1.95089e-33	0.921917	0.789	0.403	4.40237e-29
ZFP36L2	1.99062e-33	1.11902	0.922	0.72	4.49203e-29
C6orf141	4.54574e-33	0.446005	0.411	0.082	1.02579e-28
GRN	6.9398e-33	0.743961	0.933	0.883	1.56604e-28
MAPK7	9.93661e-33	0.452224	0.467	0.11	2.2423e-28
CAV2	1.53208e-32	0.759361	0.822	0.432	3.45728e-28
UTRN	3.48288e-32	0.899457	0.967	0.89	7.85947e-28
SCARA3	3.4865e-32	0.459718	0.456	0.099	7.86764e-28
LINC01116	4.6774e-32	0.579708	0.6	0.194	1.0555e-27
NXN	4.7605e-32	0.677377	0.756	0.361	1.07425e-27
PDLIM7	8.34378e-32	0.387836	0.433	0.094	1.88286e-27
LEPROT	1.08918e-31	0.775124	0.933	0.814	2.45783e-27
IQSEC3	2.18536e-31	0.372225	0.111	0.006	4.93148e-27
SRPX	3.38896e-31	0.283776	0.278	0.039	7.64752e-27
PEPD	3.54127e-31	0.821772	0.856	0.655	7.99123e-27
FBXL7	3.90787e-31	0.2801	0.289	0.043	8.8185e-27
KLF2	4.14392e-31	1.16502	0.867	0.46	9.35117e-27
MEF2C	6.13541e-31	0.805627	0.856	0.547	1.38452e-26
CTSL	7.34443e-31	0.682005	0.822	0.485	1.65734e-26
TGFB1	7.68959e-31	0.383878	0.411	0.085	1.73523e-26
KBTBD11	8.8404e-31	0.587163	0.567	0.18	1.99492e-26
KIAA0355	1.09307e-30	0.76762	0.767	0.384	2.46662e-26
MAN1A1	1.10001e-30	0.936973	0.811	0.483	2.48228e-26
IPO11	1.20818e-30	0.451893	0.589	0.191	2.72637e-26
MYH10	1.25552e-30	0.629205	0.567	0.177	2.8332e-26
IL6ST	1.28145e-30	0.861543	0.967	0.919	2.89172e-26
RIPOR1	1.89951e-30	0.475159	0.5	0.132	4.28644e-26
SLC39A14	1.97176e-30	0.573646	0.633	0.231	4.44947e-26
GJA1	2.20956e-30	1.07835	0.767	0.388	4.98609e-26
LTBP4	2.2613e-30	0.615784	0.756	0.356	5.10284e-26
FCGRT	3.67271e-30	0.821149	0.911	0.877	8.28784e-26
SEPT10	5.66664e-30	0.607152	0.833	0.506	1.27873e-25
QKI	5.76922e-30	0.690225	0.9	0.7	1.30188e-25
RPS23	6.78528e-30	0.610943	1	0.992	1.53117e-25
TMEM50A	1.08377e-29	0.64545	0.911	0.794	2.44564e-25
SMIM10	1.20232e-29	0.280641	0.356	0.068	2.71316e-25
AC097534.2	1.38569e-29	0.28986	0.289	0.045	3.12695e-25
DSP	1.4844e-29	0.880843	0.789	0.377	3.34969e-25
CD9	1.97348e-29	0.946264	0.967	0.963	4.45336e-25
DDAH2	2.38328e-29	0.826783	0.756	0.408	5.3781e-25
CAMKK2	2.40043e-29	0.673954	0.6	0.212	5.41681e-25
CHST15	2.40656e-29	0.613627	0.611	0.22	5.43064e-25
SASH1	4.03488e-29	0.951672	0.756	0.418	9.1051e-25
LMCD1	4.25459e-29	0.429917	0.478	0.119	9.60091e-25
NMT2	4.35756e-29	0.687558	0.467	0.123	9.83327e-25
SNTB2	4.36423e-29	0.844546	0.822	0.551	9.84832e-25
IL32	6.52929e-29	0.953767	0.511	0.142	1.4734e-24
THSD7A	8.06346e-29	0.402087	0.433	0.103	1.8196e-24
ANXA5	8.54813e-29	0.647377	0.978	0.928	1.92897e-24
ITGB1BP1	1.00563e-28	0.699871	0.744	0.41	2.26931e-24
IFITM3	1.4367e-28	0.749343	0.989	0.969	3.24205e-24
TSPAN7	1.43762e-28	0.557342	0.533	0.165	3.24414e-24
CAMK1	1.48673e-28	0.439591	0.511	0.153	3.35496e-24
EPHB4	1.55213e-28	0.700691	0.767	0.421	3.50254e-24
GGT5	1.73966e-28	1.07849	0.744	0.403	3.92572e-24
TMSB4X	2.26475e-28	0.627061	1	0.994	5.11064e-24
BCAR1	2.38924e-28	0.785744	0.7	0.336	5.39156e-24
LYL1	2.58714e-28	0.250819	0.289	0.046	5.83813e-24
GAS7	2.59188e-28	0.294889	0.311	0.052	5.84884e-24
NARF	3.47106e-28	0.702302	0.767	0.439	7.83279e-24
MRAS	4.06867e-28	0.38772	0.389	0.086	9.18135e-24
PIEZO1	4.27455e-28	0.716569	0.633	0.255	9.64595e-24
EMP1	4.7192e-28	1.01441	0.811	0.512	1.06493e-23
DAB2	5.73002e-28	0.805839	0.8	0.467	1.29304e-23
MDFIC	7.03258e-28	0.786392	0.767	0.422	1.58697e-23
HLA-B	7.68285e-28	0.717324	1	0.989	1.73371e-23
PLBD1	9.02841e-28	0.393403	0.411	0.095	2.03735e-23
PLPP3	1.87002e-27	0.79667	0.722	0.35	4.21989e-23
EDNRB	1.93625e-27	0.762919	0.856	0.597	4.36934e-23
SELENON	2.07399e-27	0.766501	0.822	0.605	4.68016e-23
DYNC1I2	2.26821e-27	0.6732	0.889	0.774	5.11844e-23
TLN1	2.31623e-27	0.757387	0.867	0.697	5.22681e-23
PRDX1	3.14218e-27	0.558845	0.989	0.958	7.09065e-23
PRKCH	5.44541e-27	0.551379	0.589	0.217	1.22881e-22
PLCG2	9.09796e-27	0.269253	0.289	0.049	2.05305e-22
GALNT18	1.05103e-26	0.485958	0.533	0.17	2.37176e-22
VAT1	1.31778e-26	0.609834	0.644	0.267	2.97369e-22
PLPP1	1.8125e-26	1.07807	0.7	0.357	4.09008e-22
CDC37	2.42219e-26	0.658756	0.867	0.799	5.46591e-22
RAPGEF5	2.9071e-26	0.858272	0.811	0.571	6.56017e-22
SH3BP2	2.97711e-26	0.556717	0.544	0.186	6.71815e-22
LY6E	3.15939e-26	0.929502	0.878	0.651	7.12948e-22
NFAT5	3.33274e-26	0.782194	0.9	0.792	7.52066e-22
EHD2	4.27136e-26	0.742946	0.789	0.487	9.63874e-22
IGFBP4	5.76964e-26	1.01214	0.9	0.787	1.30198e-21
HTRA1	6.0055e-26	0.748893	0.711	0.347	1.3552e-21
YBX1	7.34464e-26	0.64185	0.933	0.941	1.65739e-21
BCL7C	7.57034e-26	0.7983	0.8	0.583	1.70832e-21
SNX9	7.7321e-26	0.260759	0.344	0.07	1.74482e-21
SPTAN1	1.43715e-25	0.825207	0.856	0.718	3.24307e-21
CASKIN2	1.51949e-25	0.483657	0.511	0.165	3.42889e-21
LIF	1.90525e-25	0.313067	0.233	0.034	4.2994e-21
PXDC1	2.26332e-25	0.594873	0.611	0.246	5.1074e-21
EID1	2.56787e-25	0.530665	0.978	0.928	5.79465e-21
ZNF706	3.37341e-25	0.642565	0.856	0.68	7.61245e-21
LGALS9	3.96646e-25	0.285685	0.378	0.084	8.95071e-21
PSMA7	4.02835e-25	0.589531	0.967	0.919	9.09036e-21
SBF2	4.03013e-25	0.425334	0.5	0.155	9.0944e-21
CDKN2C	6.66139e-25	0.413078	0.378	0.09	1.50321e-20
IFI16	9.37789e-25	0.493749	0.644	0.253	2.11621e-20
SHE	9.43387e-25	0.522519	0.611	0.248	2.12885e-20
SLC38A2	1.04094e-24	0.884331	0.911	0.821	2.34898e-20
IFITM2	1.08583e-24	0.694254	0.933	0.835	2.45028e-20
BCAP31	2.12993e-24	0.749334	0.878	0.842	4.80639e-20
CDV3	2.14834e-24	0.679044	0.889	0.849	4.84795e-20
S100A16	2.16624e-24	0.903821	0.822	0.685	4.88833e-20
MICAL3	2.26037e-24	0.341532	0.289	0.052	5.10075e-20
STOX2	4.03027e-24	0.571923	0.656	0.307	9.09471e-20
TLE1	4.41771e-24	0.645418	0.622	0.275	9.96901e-20
ITPKB	5.07291e-24	0.405097	0.511	0.173	1.14475e-19
SRGAP2C	5.27853e-24	0.476832	0.478	0.147	1.19115e-19
FAM126A	5.57364e-24	0.796066	0.556	0.213	1.25775e-19
CD36	7.77879e-24	1.18867	0.856	0.67	1.75536e-19
FADS3	1.07999e-23	0.517292	0.467	0.141	2.4371e-19
RAB13	1.43954e-23	0.694229	0.889	0.826	3.24848e-19
CASP4	1.68415e-23	0.639203	0.944	0.833	3.80044e-19
SEPT7	1.96368e-23	0.715462	0.856	0.814	4.43124e-19
CTSD	2.29907e-23	0.618031	0.933	0.974	5.18809e-19
SYNE3	2.5487e-23	0.400482	0.4	0.105	5.75139e-19
RTN4	2.60624e-23	0.877951	0.956	0.95	5.88124e-19
CLIC1	4.18228e-23	0.66441	0.9	0.902	9.43774e-19
GNB1	4.61466e-23	0.700281	0.856	0.812	1.04134e-18
PLD1	5.50068e-23	0.373875	0.367	0.09	1.24128e-18
MGP	5.69165e-23	1.20283	0.656	0.28	1.28438e-18
ENDOD1	6.68234e-23	0.711083	0.711	0.426	1.50794e-18
NKTR	6.7498e-23	0.975356	0.933	0.873	1.52316e-18
DLL4	1.01508e-22	0.396869	0.378	0.095	2.29062e-18
RAC1	1.4713e-22	0.576006	0.956	0.962	3.32015e-18
CYB5R3	1.98987e-22	0.659641	0.9	0.889	4.49035e-18
PRMT2	2.57358e-22	0.634127	0.844	0.693	5.80755e-18
CST3	4.28206e-22	0.585723	0.967	0.97	9.6629e-18
GPM6A	5.78631e-22	0.749797	0.589	0.268	1.30574e-17
GDPD5	6.3075e-22	0.253343	0.178	0.023	1.42335e-17
RPS28	8.19429e-22	0.482512	0.989	0.998	1.84912e-17
SRGAP3	1.01839e-21	0.524595	0.489	0.155	2.2981e-17
YBX3	1.2103e-21	0.542415	0.978	0.967	2.73116e-17
AKR1C3	1.6437e-21	0.390124	0.5	0.154	3.70917e-17
ARL6IP1	1.68996e-21	0.737569	0.833	0.712	3.81356e-17
CAPZB	2.10903e-21	0.635263	0.889	0.848	4.75924e-17
TINAGL1	2.56256e-21	0.437654	0.444	0.139	5.78268e-17
PLCE1	3.66113e-21	0.305515	0.356	0.086	8.26171e-17
PDGFA	4.54585e-21	0.536857	0.6	0.268	1.02582e-16
SAMD4A	4.80337e-21	0.287154	0.344	0.083	1.08393e-16
ARL2	4.84644e-21	0.567443	0.867	0.773	1.09365e-16
CPNE8	5.00412e-21	0.532831	0.556	0.231	1.12923e-16
BCAP29	5.46066e-21	0.662794	0.822	0.741	1.23225e-16
PEA15	6.76798e-21	0.555194	0.733	0.475	1.52726e-16
KLF4	8.72044e-21	0.763226	0.656	0.317	1.96785e-16
MGST3	8.86483e-21	0.645758	0.922	0.927	2.00044e-16
REXO2	1.07986e-20	0.599549	0.856	0.736	2.43682e-16
RPS15	1.39e-20	0.421685	1	0.992	3.13667e-16
RAP1B	2.01781e-20	0.541763	0.844	0.761	4.55339e-16
BACE2	2.04244e-20	0.72813	0.722	0.48	4.60897e-16
TGFB1I1	2.1059e-20	0.487907	0.611	0.295	4.75217e-16
FLNB	4.03557e-20	0.751818	0.778	0.652	9.10667e-16
CITED4	5.30492e-20	0.88009	0.644	0.349	1.19711e-15
HSPB1	5.38247e-20	0.611583	0.978	0.943	1.21461e-15
OSBPL1A	7.93808e-20	1.01356	0.733	0.576	1.79131e-15
TRIM47	8.02087e-20	0.385731	0.433	0.138	1.80999e-15
ASB13	8.62258e-20	0.347372	0.411	0.13	1.94577e-15
RPS27A	1.25473e-19	0.511839	1	0.994	2.83143e-15
PLEC	1.80352e-19	0.708039	0.733	0.499	4.06982e-15
TJP1	1.85546e-19	0.582656	0.856	0.728	4.18703e-15
ATP1B3	1.88142e-19	0.559154	0.856	0.707	4.24562e-15
SDC3	1.95242e-19	0.315045	0.344	0.091	4.40582e-15
CARD16	2.36092e-19	0.416203	0.456	0.16	5.32765e-15
LATS2	2.38985e-19	0.526128	0.656	0.362	5.39294e-15
PKN1	3.01523e-19	0.536452	0.778	0.612	6.80417e-15
CFL1	5.43015e-19	0.540013	0.978	0.959	1.22537e-14
FAM129A	6.6193e-19	0.580051	0.633	0.279	1.49371e-14
IGFBP2	8.28694e-19	0.519189	0.467	0.138	1.87003e-14
LMNA	8.37697e-19	0.638145	0.956	0.957	1.89035e-14
STOM	9.40072e-19	0.500259	0.911	0.87	2.12137e-14
SPRY1	1.71732e-18	1.47664	0.744	0.551	3.8753e-14
LYN	1.98154e-18	0.673574	0.756	0.607	4.47154e-14
GABARAPL2	2.12521e-18	0.506644	0.833	0.855	4.79574e-14
C8orf58	2.60509e-18	0.289735	0.311	0.079	5.87866e-14
FAM213A	2.79756e-18	0.683572	0.867	0.777	6.31298e-14
MZT2B	3.40719e-18	0.433157	0.956	0.93	7.68866e-14
SEPT9	3.58408e-18	0.591059	0.744	0.528	8.08783e-14
TRIR	3.98169e-18	0.451772	0.9	0.914	8.98509e-14
CCDC50	4.08645e-18	0.590407	0.8	0.716	9.22148e-14
NAV1	4.09508e-18	0.276375	0.256	0.054	9.24095e-14
CNKSR3	4.10069e-18	0.626099	0.622	0.31	9.25363e-14
ITGB4	4.1553e-18	0.43227	0.389	0.117	9.37686e-14
SEPT11	4.52988e-18	0.414911	0.522	0.216	1.02221e-13
ASGR1	4.65006e-18	0.292147	0.389	0.122	1.04933e-13
LAMB2	5.01894e-18	0.553323	0.811	0.701	1.13257e-13
YWHAH	5.1212e-18	0.677364	0.744	0.556	1.15565e-13
NDRG2	5.27791e-18	0.414882	0.567	0.259	1.19101e-13
SYPL1	5.87762e-18	0.637308	0.822	0.853	1.32634e-13
SUMO2	8.8414e-18	0.438345	0.956	0.935	1.99515e-13
DUSP5	9.55046e-18	0.462291	0.556	0.243	2.15516e-13
TUBA1A	1.14151e-17	0.680135	0.833	0.689	2.57594e-13
ARPC1B	1.26408e-17	0.613043	0.889	0.904	2.85251e-13
RASSF1	1.6412e-17	0.493693	0.533	0.24	3.70354e-13
ZFYVE21	1.90433e-17	0.483776	0.722	0.515	4.29732e-13
DAD1	1.93595e-17	0.547611	0.867	0.889	4.36867e-13
TSTA3	1.96186e-17	0.8518	0.733	0.637	4.42713e-13
TUBA1B	1.97964e-17	0.741166	0.911	0.926	4.46726e-13
CD81	2.51828e-17	0.376207	0.978	0.983	5.68275e-13
GSN	2.83009e-17	0.694124	0.767	0.552	6.38639e-13
PPIA	3.88511e-17	0.397812	0.978	0.972	8.76714e-13
ARID5A	4.32587e-17	0.293794	0.356	0.104	9.76176e-13
GSTO1	4.90353e-17	0.619727	0.811	0.726	1.10653e-12
RECQL	5.14809e-17	0.482373	0.578	0.298	1.16172e-12
ARPC5	5.18326e-17	0.536988	0.867	0.833	1.16965e-12
MAP4K4	5.31313e-17	0.666148	0.689	0.437	1.19896e-12
BTF3	5.67102e-17	0.410834	0.933	0.954	1.27972e-12
PSMB9	6.13909e-17	0.491692	0.611	0.324	1.38535e-12
NFIA	8.93339e-17	0.597715	0.833	0.815	2.01591e-12
FLOT1	9.65398e-17	0.491528	0.778	0.713	2.17852e-12
PPIC	1.01939e-16	0.533557	0.756	0.659	2.30035e-12
CRIM1	1.06981e-16	0.673104	0.744	0.604	2.41412e-12
MEIS2	1.52077e-16	0.681378	0.544	0.261	3.43177e-12
ATP5MD	1.67238e-16	0.45662	0.944	0.906	3.7739e-12
MPDZ	1.85378e-16	0.371152	0.511	0.212	4.18323e-12
RPL30	2.41583e-16	0.420755	1	0.996	5.45157e-12
SUN2	2.49419e-16	0.646001	0.667	0.446	5.62839e-12
CAPNS1	2.49444e-16	0.475296	0.911	0.903	5.62896e-12
FAM189A2	2.66867e-16	0.510629	0.589	0.298	6.02211e-12
AAMDC	3.10482e-16	0.407517	0.689	0.487	7.00633e-12
FRMD4B	3.19433e-16	0.676596	0.811	0.745	7.20832e-12
SMYD2	5.16884e-16	0.368264	0.6	0.31	1.1664e-11
ABHD17B	5.26528e-16	0.48614	0.522	0.251	1.18816e-11
DYNLL1	5.47284e-16	0.359933	0.9	0.894	1.235e-11
GADD45GIP1	5.50178e-16	0.566134	0.789	0.784	1.24153e-11
RPL15	6.39497e-16	0.409089	1	0.994	1.44309e-11
CCND1	6.50416e-16	1.15887	0.822	0.82	1.46773e-11
PKIG	9.03326e-16	0.502994	0.611	0.331	2.03844e-11
CORO1C	9.85947e-16	0.464673	0.556	0.283	2.22489e-11
TC2N	9.87731e-16	0.705627	0.822	0.784	2.22891e-11
SUMO3	1.1525e-15	0.472899	0.822	0.763	2.60072e-11
BNIP2	1.2366e-15	0.453913	0.756	0.587	2.79052e-11
SON	1.30843e-15	0.432687	0.989	0.984	2.9526e-11
TACC1	1.32354e-15	0.475984	0.878	0.851	2.9867e-11
ATXN3	1.35427e-15	0.522886	0.6	0.353	3.05605e-11
TPM3	1.36374e-15	0.591013	0.811	0.836	3.0774e-11
AP2M1	2.46598e-15	0.517368	0.789	0.8	5.56473e-11
TSPAN14	2.66171e-15	0.499571	0.8	0.704	6.00641e-11
PSMB1	2.88503e-15	0.358993	0.933	0.917	6.51036e-11
CARD8	2.92858e-15	0.360446	0.522	0.25	6.60864e-11
H3F3A	3.86165e-15	0.354878	0.978	0.987	8.71421e-11
SOD1	3.87112e-15	0.349267	0.911	0.888	8.73557e-11
HINT1	3.99782e-15	0.433026	0.911	0.955	9.02148e-11
CRBN	4.37254e-15	0.489875	0.678	0.487	9.86708e-11
UBXN1	7.07019e-15	0.456387	0.867	0.85	1.59546e-10
MINDY2	7.23874e-15	0.518781	0.689	0.487	1.63349e-10
KTN1	7.58953e-15	0.43997	0.967	0.955	1.71265e-10
RPS7	1.15786e-14	0.395332	1	0.992	2.61283e-10
KRTCAP2	1.31704e-14	0.445521	0.856	0.821	2.97204e-10
VPS28	1.42866e-14	0.406552	0.856	0.859	3.22392e-10
ARID5B	1.53195e-14	0.948056	0.778	0.723	3.457e-10
PTTG1IP	1.977e-14	0.45247	0.822	0.851	4.46129e-10
RHOA	1.99752e-14	0.315047	0.944	0.942	4.5076e-10
SERPINB6	2.08229e-14	0.444246	0.833	0.768	4.69891e-10
CCDC85B	2.11767e-14	0.475171	0.667	0.481	4.77874e-10
INO80C	2.44095e-14	0.448457	0.567	0.328	5.50826e-10
RWDD1	2.55846e-14	0.579883	0.8	0.796	5.77343e-10
GIT1	3.0738e-14	0.459817	0.533	0.282	6.93633e-10
REEP3	3.17896e-14	0.543755	0.733	0.636	7.17363e-10
PFN1	3.26692e-14	0.403375	0.889	0.928	7.37213e-10
MYH9	3.27663e-14	0.602004	0.822	0.843	7.39405e-10
UHRF2	3.80327e-14	0.443643	0.511	0.255	8.58245e-10
ARRDC2	5.10086e-14	0.321272	0.411	0.165	1.15106e-09
USP31	5.65467e-14	0.366791	0.433	0.184	1.27603e-09
RDX	6.7697e-14	0.444528	0.833	0.831	1.52765e-09
ERICH1	7.0819e-14	0.617013	0.667	0.506	1.5981e-09
TCEAL4	8.01113e-14	0.517123	0.8	0.821	1.80779e-09
FEZ2	9.0009e-14	0.480793	0.722	0.587	2.03114e-09
S100A6	9.02584e-14	0.499405	1	0.997	2.03677e-09
NDUFB7	9.20204e-14	0.433652	0.856	0.898	2.07653e-09
SRP14	1.22976e-13	0.379721	0.956	0.967	2.77509e-09
MAP3K1	1.26922e-13	0.547976	0.489	0.242	2.86413e-09
NDUFB8	1.37157e-13	0.410233	0.844	0.869	3.09509e-09
CDKN1C	1.3767e-13	0.413102	0.567	0.293	3.10666e-09
CDC42	1.40431e-13	0.424771	0.911	0.926	3.16897e-09
ROCK2	1.48399e-13	0.502641	0.767	0.679	3.34877e-09
LAMC1	1.49507e-13	0.450243	0.667	0.494	3.37377e-09
RAB8B	1.90341e-13	0.326629	0.467	0.215	4.29524e-09
CHST12	1.96351e-13	0.468152	0.644	0.439	4.43085e-09
TNFAIP1	2.35951e-13	0.462038	0.567	0.339	5.32446e-09
RALGAPA2	2.43994e-13	0.560244	0.8	0.726	5.50597e-09
NEDD4	2.44438e-13	0.271911	0.367	0.135	5.51599e-09
EHD1	2.58013e-13	0.376865	0.544	0.292	5.82231e-09
MEF2A	2.72183e-13	0.623778	0.7	0.599	6.14208e-09
TXNL4B	2.75888e-13	0.496607	0.411	0.176	6.22568e-09
TMBIM1	2.93383e-13	0.54916	0.733	0.649	6.62048e-09
SNX3	2.96224e-13	0.353785	0.878	0.872	6.6846e-09
SORBS3	2.9725e-13	0.477499	0.611	0.414	6.70773e-09
PNPLA2	3.62502e-13	0.533063	0.756	0.696	8.18022e-09
NFATC1	3.81962e-13	0.33659	0.367	0.136	8.61936e-09
PALLD	4.17949e-13	0.311216	0.378	0.138	9.43143e-09
FAM107B	6.20033e-13	0.642072	0.778	0.727	1.39917e-08
DAAM1	6.56674e-13	0.56961	0.711	0.564	1.48185e-08
SNRPB	6.71587e-13	0.436797	0.867	0.864	1.5155e-08
ANKS1A	7.01265e-13	0.521976	0.544	0.302	1.58247e-08
VDAC2	7.72081e-13	0.451484	0.822	0.799	1.74228e-08
SNRK	8.80031e-13	0.420472	0.533	0.293	1.98588e-08
RPL34	9.46945e-13	0.354552	0.989	0.995	2.13688e-08
YWHAB	1.23574e-12	0.389542	0.922	0.95	2.78857e-08
TROVE2	1.3236e-12	0.421701	0.733	0.605	2.98684e-08
COX4I1	1.34051e-12	0.312918	0.956	0.969	3.02499e-08
CCDC90B	1.36529e-12	0.372481	0.544	0.318	3.08092e-08
ARHGEF10	1.63161e-12	0.347535	0.4	0.17	3.6819e-08
CALM1	1.63874e-12	0.312526	0.967	0.973	3.69797e-08
LAPTM4A	1.71648e-12	0.336033	0.911	0.952	3.8734e-08
SEM1	1.80988e-12	0.345982	0.867	0.889	4.08417e-08
RPGR	1.8317e-12	0.584347	0.556	0.319	4.13341e-08
BMP2K	1.84238e-12	0.428376	0.5	0.267	4.15751e-08
CARHSP1	1.87927e-12	0.647691	0.622	0.437	4.24076e-08
EIF3K	1.97985e-12	0.367297	0.922	0.916	4.46772e-08
FAM3C	2.00199e-12	0.569063	0.689	0.577	4.51769e-08
RBMS1	2.22018e-12	0.491445	0.8	0.814	5.01005e-08
SCRN1	2.34164e-12	0.420019	0.556	0.33	5.28413e-08
CDK6	2.3548e-12	0.414533	0.4	0.168	5.31385e-08
NUCKS1	2.8366e-12	0.370746	0.911	0.947	6.40108e-08
YES1	2.90157e-12	0.495284	0.667	0.587	6.54768e-08
FOXC1	3.01674e-12	0.254789	0.256	0.07	6.80759e-08
RPL26	3.43416e-12	0.402445	0.989	0.984	7.74953e-08
DMTN	3.76493e-12	0.505858	0.6	0.428	8.49594e-08
DDIT4	3.97834e-12	0.657264	0.633	0.42	8.97752e-08
MED10	4.05552e-12	0.492754	0.711	0.611	9.15168e-08
SELENOW	4.27415e-12	0.54661	0.933	0.922	9.64505e-08
RNASEH2C	4.95965e-12	0.454159	0.733	0.7	1.11919e-07
TNS1	5.38084e-12	0.493873	0.767	0.671	1.21424e-07
NDUFA12	5.60647e-12	0.363269	0.767	0.754	1.26516e-07
PDLIM1	6.19155e-12	0.543166	0.889	0.917	1.39719e-07
HDGFL3	7.15957e-12	0.477017	0.556	0.354	1.61563e-07
TNFSF12	7.19216e-12	0.391846	0.544	0.322	1.62298e-07
FAU	7.70882e-12	0.277682	0.989	0.992	1.73957e-07
POLR2L	8.11608e-12	0.447068	0.978	0.957	1.83148e-07
ARHGAP17	8.25271e-12	0.380469	0.489	0.264	1.86231e-07
TSPAN4	1.15319e-11	0.478493	0.811	0.786	2.60229e-07
TPD52L2	1.16323e-11	0.397824	0.656	0.527	2.62495e-07
CLTA	1.16465e-11	0.347632	0.922	0.925	2.62815e-07
ZCCHC24	1.17089e-11	0.274091	0.311	0.109	2.64222e-07
EFNA5	1.27132e-11	0.512312	0.522	0.311	2.86887e-07
COPS9	1.34322e-11	0.38555	0.856	0.852	3.03111e-07
TMBIM4	1.50251e-11	0.362266	0.889	0.913	3.39057e-07
BPTF	1.57059e-11	0.357859	0.856	0.855	3.5442e-07
SMAD9	1.61993e-11	0.312436	0.411	0.183	3.65554e-07
PFDN5	1.79926e-11	0.328407	0.978	0.953	4.06021e-07
CDK17	2.50202e-11	0.319827	0.4	0.182	5.64606e-07
CHMP3	2.63419e-11	0.427474	0.844	0.89	5.94431e-07
ACTB	2.66634e-11	0.547452	1	0.995	6.01687e-07
RPL36	2.68144e-11	0.308865	0.978	0.994	6.05093e-07
GFOD1	2.96873e-11	0.291146	0.256	0.08	6.69924e-07
NBDY	2.98039e-11	0.396142	0.7	0.617	6.72554e-07
TMOD3	3.28697e-11	0.356013	0.756	0.678	7.41738e-07
MT2A	3.30828e-11	0.4199	0.856	0.746	7.46546e-07
SEPT6	3.58742e-11	0.276633	0.289	0.1	8.09536e-07
CTSZ	3.72568e-11	0.443337	0.767	0.793	8.40736e-07
PEAK1	3.78611e-11	0.423618	0.556	0.343	8.54373e-07
FLNA	4.55785e-11	0.494725	0.8	0.784	1.02852e-06
NDUFA1	4.78833e-11	0.33681	0.856	0.906	1.08053e-06
MAP1LC3A	4.81341e-11	0.372995	0.744	0.669	1.08619e-06
PAK2	4.92365e-11	0.489966	0.711	0.661	1.11107e-06
GUSB	5.3872e-11	0.49699	0.656	0.589	1.21568e-06
DEGS1	5.47019e-11	0.441979	0.722	0.677	1.2344e-06
ODF2L	5.80974e-11	0.400275	0.767	0.639	1.31103e-06
PPP1R14B	5.91539e-11	0.470779	0.744	0.696	1.33487e-06
SFXN3	6.04053e-11	0.292865	0.433	0.205	1.36311e-06
ZDHHC17	6.28672e-11	0.341462	0.478	0.266	1.41866e-06
ABLIM1	6.44246e-11	0.449861	0.633	0.469	1.45381e-06
SH3BP5	7.40037e-11	0.452385	0.556	0.363	1.66997e-06
RBX1	7.42807e-11	0.382516	0.856	0.875	1.67622e-06
SCARF1	7.4932e-11	0.37471	0.422	0.211	1.69091e-06
RPL35A	7.9543e-11	0.308057	1	0.99	1.79497e-06
PRELID1	8.61277e-11	0.400518	0.833	0.835	1.94356e-06
SH3GLB1	8.69418e-11	0.440437	0.744	0.765	1.96193e-06
TPST2	9.83684e-11	0.459	0.511	0.314	2.21978e-06
CCDC71L	1.01026e-10	0.32522	0.5	0.273	2.27976e-06
TMEM109	1.0539e-10	0.452774	0.622	0.502	2.37823e-06
SH3D19	1.06208e-10	0.3116	0.544	0.338	2.39668e-06
RAP2A	1.09204e-10	0.410242	0.433	0.223	2.4643e-06
ITGA6	1.1049e-10	0.484901	0.644	0.463	2.49331e-06
TMEM14C	1.13978e-10	0.355821	0.844	0.842	2.57203e-06
IRAK3	1.22241e-10	0.326931	0.522	0.3	2.75849e-06
NOP10	1.30696e-10	0.383242	0.822	0.834	2.94929e-06
MAP4	1.44824e-10	0.457752	0.7	0.641	3.2681e-06
MGAT1	1.47184e-10	0.459281	0.767	0.729	3.32136e-06
IFIT2	1.5705e-10	0.329114	0.333	0.133	3.54399e-06
PPP1R13L	1.66658e-10	0.385198	0.489	0.284	3.76081e-06
RBM17	1.75652e-10	0.390853	0.722	0.687	3.96376e-06
AP2S1	2.0674e-10	0.405592	0.778	0.776	4.66529e-06
YWHAE	2.33651e-10	0.287404	0.922	0.944	5.27257e-06
RPL32	2.42779e-10	0.316807	1	0.993	5.47855e-06
SSH1	2.44263e-10	0.324756	0.456	0.247	5.51204e-06
GSTK1	2.78979e-10	0.34699	0.756	0.75	6.29544e-06
ELOB	3.2186e-10	0.36001	0.933	0.924	7.26309e-06
NEDD8	3.27547e-10	0.361586	0.922	0.899	7.39143e-06
ABCD4	3.2914e-10	0.411341	0.544	0.369	7.42737e-06
SERINC1	3.32027e-10	0.457528	0.778	0.834	7.49251e-06
SYNPO	3.56129e-10	0.393395	0.422	0.209	8.03641e-06
TMEM59	4.00036e-10	0.287147	0.944	0.943	9.02722e-06
MAP3K11	4.06593e-10	0.457583	0.6	0.48	9.17519e-06
C9orf16	4.18168e-10	0.395081	0.778	0.762	9.43637e-06
LSM2	4.32391e-10	0.346301	0.656	0.558	9.75733e-06
LUC7L3	5.06952e-10	0.317537	0.889	0.912	1.14399e-05
IQSEC1	5.137e-10	0.364547	0.478	0.27	1.15921e-05
CAST	5.17128e-10	0.333346	0.911	0.958	1.16695e-05
DOCK9	6.00329e-10	0.473084	0.711	0.673	1.3547e-05
SESN3	6.3829e-10	0.49687	0.489	0.294	1.44036e-05
ZBTB20	7.12682e-10	0.473575	0.911	0.91	1.60824e-05
NACA	7.25046e-10	0.317347	1	0.982	1.63614e-05
SRGAP2B	7.88089e-10	0.28292	0.322	0.13	1.7784e-05
CCDC25	7.95582e-10	0.425571	0.667	0.622	1.79531e-05
N4BP2L2	8.04458e-10	0.405047	0.933	0.941	1.81534e-05
EEA1	8.88383e-10	0.499159	0.689	0.664	2.00473e-05
UQCRB	9.47534e-10	0.297432	0.956	0.951	2.1382e-05
APOD	9.50317e-10	0.262404	0.356	0.142	2.14449e-05
SUN1	9.54624e-10	0.519082	0.7	0.631	2.15421e-05
MAGED2	1.04228e-09	0.411705	0.756	0.729	2.35202e-05
RABAC1	1.07218e-09	0.302192	0.933	0.943	2.41947e-05
ADD1	1.09286e-09	0.423639	0.756	0.763	2.46615e-05
TNPO1	1.18919e-09	0.491608	0.689	0.654	2.68352e-05
SLC25A3	1.19269e-09	0.264624	1	0.966	2.69141e-05
FNTA	1.20503e-09	0.402472	0.622	0.513	2.71928e-05
TRIB2	1.21533e-09	0.304151	0.411	0.213	2.74252e-05
SNX2	1.22668e-09	0.387778	0.7	0.684	2.76813e-05
BOD1L1	1.27404e-09	0.481045	0.778	0.798	2.87499e-05
COMMD6	1.35454e-09	0.351818	0.878	0.888	3.05666e-05
RBM3	1.41322e-09	0.448283	0.9	0.924	3.18907e-05
SEPT2	1.42637e-09	0.330867	0.878	0.924	3.21875e-05
EPS15	1.47394e-09	0.334876	0.678	0.598	3.32609e-05
H1FX	1.51574e-09	0.418809	0.911	0.902	3.42043e-05
MTPN	1.67441e-09	0.383948	0.711	0.708	3.77848e-05
IQCK	1.68141e-09	0.259664	0.4	0.184	3.79428e-05
CALU	1.9737e-09	0.473649	0.8	0.81	4.45385e-05
ARPC3	1.99329e-09	0.298287	0.933	0.927	4.49807e-05
AP2A2	2.13138e-09	0.424302	0.711	0.677	4.80967e-05
PGAM1	2.22003e-09	0.387148	0.744	0.759	5.00971e-05
DCTN2	2.40387e-09	0.433411	0.689	0.684	5.42458e-05
CHURC1	2.55529e-09	0.343131	0.778	0.82	5.76628e-05
ACADS	2.88995e-09	0.444711	0.6	0.492	6.52146e-05
STX7	2.91067e-09	0.531722	0.656	0.579	6.56822e-05
VDAC3	2.95105e-09	0.380955	0.689	0.629	6.65933e-05
UBE2Q2	3.06647e-09	0.314294	0.378	0.184	6.91979e-05
NFE2L2	3.32861e-09	0.379671	0.822	0.814	7.51135e-05
METTL9	3.48285e-09	0.434432	0.689	0.656	7.85941e-05
HES4	3.52402e-09	0.353479	0.533	0.297	7.95231e-05
TGFB2	3.60769e-09	0.292281	0.267	0.098	8.14111e-05
SLC39A1	3.66943e-09	0.326422	0.722	0.691	8.28044e-05
OST4	3.71339e-09	0.35735	0.933	0.934	8.37965e-05
MORF4L1	3.96398e-09	0.263901	0.9	0.942	8.94512e-05
ATOX1	4.08015e-09	0.445292	0.689	0.679	9.20726e-05
BRK1	4.09075e-09	0.311565	0.822	0.865	9.23119e-05
SREK1IP1	4.26973e-09	0.346417	0.711	0.692	9.63507e-05
SPTLC2	4.62601e-09	0.439015	0.589	0.461	0.000104391
CHCHD2	5.16681e-09	0.252568	0.944	0.953	0.000116594
RPL13A	5.24716e-09	0.306437	1	0.995	0.000118407
TBCB	5.25815e-09	0.387496	0.622	0.525	0.000118655
VAMP3	5.47783e-09	0.376095	0.678	0.622	0.000123613
PSME1	5.67623e-09	0.373687	0.789	0.879	0.00012809
RPL37A	5.86372e-09	0.252895	1	0.998	0.000132321
SGCE	6.08587e-09	0.436676	0.633	0.542	0.000137334
PRRC2C	6.25275e-09	0.304914	0.911	0.932	0.000141099
UBE2J1	6.67936e-09	0.407122	0.644	0.589	0.000150726
RAB5C	6.77811e-09	0.395396	0.767	0.83	0.000152955
CDYL	7.30002e-09	0.315697	0.544	0.384	0.000164732
CTNNB1	7.31222e-09	0.419562	0.856	0.879	0.000165007
SYF2	7.41176e-09	0.327207	0.8	0.795	0.000167254
TMCO3	8.59462e-09	0.382079	0.556	0.406	0.000193946
ZMIZ1	8.80674e-09	0.359146	0.478	0.298	0.000198733
DGKE	9.21248e-09	0.273206	0.222	0.074	0.000207889
TSPAN9	9.30385e-09	0.305677	0.378	0.195	0.000209951
ATP5PF	9.59323e-09	0.322202	0.856	0.894	0.000216481
TSPO	1.02601e-08	0.293961	0.878	0.906	0.000231529
DYNLRB1	1.07905e-08	0.30063	0.811	0.862	0.000243498
KLF7	1.14004e-08	0.297801	0.4	0.207	0.00025726
STK25	1.18292e-08	0.358487	0.656	0.616	0.000266937
CUEDC2	1.22194e-08	0.330228	0.622	0.537	0.000275743
C4orf3	1.28627e-08	0.34088	0.889	0.908	0.00029026
RALBP1	1.28874e-08	0.370083	0.744	0.74	0.000290817
MIR99AHG	1.31961e-08	0.348587	0.478	0.294	0.000297782
AFDN	1.48329e-08	0.39078	0.844	0.827	0.000334719
TGM2	1.54218e-08	0.734626	0.578	0.375	0.000348008
LGALS3	1.55712e-08	0.250195	0.944	0.964	0.000351381
NDUFA13	1.60555e-08	0.282032	0.911	0.936	0.000362308
NDUFB10	1.67142e-08	0.28942	0.856	0.882	0.000377173
UBL5	1.70653e-08	0.285276	0.944	0.935	0.000385096
CRTAP	1.7249e-08	0.383768	0.722	0.68	0.00038924
RPL22	1.74231e-08	0.257319	1	0.985	0.00039317
SP100	1.75625e-08	0.443195	0.667	0.597	0.000396316
PFDN1	1.95628e-08	0.292799	0.711	0.717	0.000441454
JUP	1.99687e-08	0.464545	0.722	0.713	0.000450614
SLC25A37	2.00916e-08	0.348087	0.656	0.536	0.000453387
RBMS3	2.04915e-08	0.305689	0.344	0.153	0.000462411
DLGAP4	2.24287e-08	0.429911	0.533	0.412	0.000506125
SEC62	2.3636e-08	0.318959	0.933	0.964	0.000533371
RGL2	2.48196e-08	0.346095	0.633	0.538	0.00056008
MBNL2	2.50179e-08	0.362303	0.656	0.585	0.000564553
GSDMD	2.62572e-08	0.360308	0.667	0.6	0.000592519
GSTM3	2.81464e-08	0.26854	0.411	0.224	0.000635151
NDUFB2	3.01006e-08	0.307565	0.889	0.899	0.00067925
MACF1	3.12063e-08	0.326976	0.9	0.92	0.0007042
OLFM1	3.12941e-08	0.458403	0.478	0.301	0.000706183
UFD1	3.57633e-08	0.32672	0.633	0.561	0.000807034
CYB5RL	3.71366e-08	0.289798	0.278	0.117	0.000838025
SIN3B	3.85628e-08	0.339357	0.444	0.272	0.000870208
REEP5	4.07954e-08	0.312817	0.844	0.889	0.000920588
PRKD2	4.88518e-08	0.272919	0.444	0.271	0.00110239
DEK	4.97393e-08	0.300329	0.822	0.906	0.00112242
PGM2L1	5.24209e-08	0.30777	0.478	0.271	0.00118293
CDC42BPA	5.34062e-08	0.384468	0.667	0.596	0.00120516
ACTR2	5.63313e-08	0.314916	0.8	0.826	0.00127117
GABARAPL1	5.67223e-08	0.30785	0.7	0.647	0.00128
MPP7	5.8428e-08	0.513469	0.689	0.731	0.00131849
PSIP1	6.0055e-08	0.399919	0.633	0.556	0.0013552
ADAMTS1	6.02936e-08	0.486335	0.467	0.266	0.00136059
EXOC6	6.07425e-08	0.36573	0.467	0.312	0.00137072
FIS1	6.90502e-08	0.283487	0.878	0.912	0.00155819
MRFAP1	7.15196e-08	0.332795	0.867	0.915	0.00161391
ELOC	7.26268e-08	0.355868	0.744	0.785	0.0016389
TOMM7	7.44461e-08	0.280821	0.944	0.954	0.00167995
TCN2	7.74804e-08	0.373802	0.422	0.258	0.00174842
SERINC3	7.89826e-08	0.314614	0.767	0.796	0.00178232
RAB6A	7.99398e-08	0.316355	0.722	0.693	0.00180392
NDUFS7	8.75206e-08	0.304926	0.744	0.784	0.00197499
MYC	9.08175e-08	0.604252	0.678	0.582	0.00204939
SLC44A2	9.93694e-08	0.392878	0.633	0.585	0.00224237
DOCK5	1.06365e-07	0.45459	0.567	0.459	0.00240023
JAG1	1.07126e-07	0.395141	0.511	0.358	0.00241741
TMEM123	1.07879e-07	0.44259	0.789	0.841	0.00243439
HADHA	1.10687e-07	0.318129	0.789	0.836	0.00249776
ECI2	1.12527e-07	0.322748	0.611	0.506	0.00253929
SBDS	1.14525e-07	0.299838	0.844	0.866	0.00258438
ADAM15	1.17475e-07	0.616932	0.622	0.593	0.00265095
RPL18A	1.29371e-07	0.261085	1	0.994	0.00291938
ACTR3	1.31635e-07	0.293053	0.756	0.746	0.00297047
ATP5F1C	1.40004e-07	0.253711	0.8	0.833	0.00315934
GFOD2	1.42048e-07	0.336435	0.411	0.239	0.00320545
RGS12	1.43459e-07	0.313536	0.367	0.191	0.00323729
WARS	1.51064e-07	0.375537	0.633	0.554	0.0034089
ATP5F1B	1.60455e-07	0.276645	0.9	0.938	0.00362084
REX1BD	1.60634e-07	0.349914	0.678	0.667	0.00362487
METRNL	1.61607e-07	0.299124	0.411	0.236	0.00364682
HSPG2	1.61868e-07	0.370155	0.7	0.683	0.00365271
PDLIM2	1.62613e-07	0.387479	0.522	0.366	0.00366953
TMEM173	1.66031e-07	0.384522	0.789	0.772	0.00374666
PAFAH2	1.71292e-07	0.39184	0.4	0.237	0.00386537
IER5L	1.75579e-07	0.359222	0.456	0.288	0.00396212
SVIL	1.81651e-07	0.421833	0.611	0.521	0.00409915
FMOD	1.91321e-07	0.610507	0.356	0.192	0.00431734
KLF3	1.96624e-07	0.420666	0.656	0.633	0.00443702
C4orf48	2.0074e-07	0.349589	0.522	0.374	0.0045299
RALA	2.01089e-07	0.323144	0.644	0.572	0.00453777
LSM8	2.27966e-07	0.327717	0.722	0.731	0.00514429
ENY2	2.34107e-07	0.367217	0.733	0.825	0.00528285
CAP1	2.36907e-07	0.338886	0.789	0.834	0.00534604
RCN1	2.45997e-07	0.373707	0.678	0.642	0.00555117
THSD4	2.54584e-07	0.346821	0.4	0.231	0.00574494
RRAS	2.57149e-07	0.358999	0.633	0.588	0.00580282
TRAPPC2B	3.08402e-07	0.295442	0.367	0.206	0.00695941
STX2	3.22765e-07	0.302474	0.489	0.317	0.00728351
RPS15A	3.25145e-07	0.261024	0.989	0.99	0.00733723
DNAJB4	3.37178e-07	0.316411	0.422	0.248	0.00760875
ZNHIT1	3.4126e-07	0.325976	0.778	0.822	0.00770087
NAA38	3.56972e-07	0.427008	0.844	0.879	0.00805543
NOL7	3.75698e-07	0.268544	0.767	0.78	0.00847799
TMX4	3.80408e-07	0.369128	0.633	0.587	0.00858429
MOB2	3.83891e-07	0.345092	0.511	0.391	0.00866289
TUBB2A	3.99362e-07	0.321485	0.333	0.164	0.00901201
RAB32	4.42268e-07	0.438934	0.522	0.413	0.00998022
SUMO1	4.68967e-07	0.308952	0.744	0.781	0.0105827
MMP14	5.02224e-07	0.394496	0.411	0.259	0.0113332
ANKRD1	5.06908e-07	0.795155	0.122	0.031	0.0114389
DYNC1H1	5.09789e-07	0.40799	0.778	0.88	0.0115039
KMT2E	5.36634e-07	0.300358	0.811	0.865	0.0121097
GALK1	5.42934e-07	0.269664	0.444	0.304	0.0122518
CDK2AP1	5.68425e-07	0.402229	0.6	0.556	0.0128271
MIS18BP1	5.76995e-07	0.36729	0.522	0.399	0.0130205
GINM1	5.98968e-07	0.362465	0.667	0.632	0.0135163
SLC38A1	6.06106e-07	0.397373	0.767	0.738	0.0136774
LRRC8A	6.09075e-07	0.287707	0.578	0.457	0.0137444
TNFRSF14	6.13089e-07	0.467428	0.556	0.459	0.013835
GALNT1	6.48955e-07	0.390305	0.644	0.672	0.0146443
C5orf24	6.52487e-07	0.404179	0.667	0.691	0.014724
MGAT5	6.70293e-07	0.334891	0.356	0.194	0.0151258
FRG1	6.83296e-07	0.387865	0.667	0.651	0.0154193
DHODH	6.90832e-07	0.584706	0.389	0.246	0.0155893
TWF2	6.98611e-07	0.311346	0.444	0.309	0.0157648
RAD23A	7.39766e-07	0.310861	0.8	0.832	0.0166936
AP2B1	7.49683e-07	0.336377	0.733	0.782	0.0169173
SCARB2	7.56224e-07	0.285313	0.811	0.845	0.0170649
ROCK1	7.76236e-07	0.425536	0.778	0.797	0.0175165
LAMP1	7.88786e-07	0.262245	0.878	0.921	0.0177997
MPG	8.03568e-07	0.53401	0.644	0.661	0.0181333
MARCH2	8.06874e-07	0.344821	0.467	0.342	0.0182079
VPS29	8.10744e-07	0.301137	0.744	0.784	0.0182953
FAM102A	8.82042e-07	0.318868	0.489	0.352	0.0199042
CWC15	9.83151e-07	0.330972	0.678	0.675	0.0221858
TMEM242	1.11222e-06	0.269543	0.456	0.318	0.0250984
PSMA1	1.13774e-06	0.269683	0.778	0.817	0.0256741
GABPA	1.16538e-06	0.297336	0.422	0.274	0.026298
HES1	1.19411e-06	0.281904	0.822	0.793	0.0269462
RTF2	1.29525e-06	0.320366	0.667	0.678	0.0292286
MAGI1	1.51958e-06	0.416946	0.667	0.637	0.0342909
SCN9A	1.55444e-06	0.440473	0.489	0.358	0.0350774
PFKL	1.57366e-06	0.281013	0.644	0.646	0.0355112
ATRX	1.57852e-06	0.298273	0.811	0.891	0.035621
EPB41L4A-AS1	1.64402e-06	0.314644	0.644	0.6	0.037099
UBE2I	1.65806e-06	0.261636	0.733	0.775	0.0374158
ANP32B	1.83375e-06	0.298801	0.856	0.89	0.0413804
DHX38	1.8421e-06	0.275959	0.467	0.341	0.0415689
TTF1	2.03122e-06	0.33098	0.467	0.323	0.0458365
RALB	2.09216e-06	0.292708	0.456	0.32	0.0472116
ATP6AP2	2.14519e-06	0.295941	0.767	0.805	0.0484084
VAMP2	2.18826e-06	0.302336	0.822	0.83	0.0493803
CTNND1	2.20108e-06	0.287859	0.789	0.823	0.0496696

[truncated: 1 more sheets: Mesenchymal]
